# Supplementary material for: MicroRNAs as Potential Regulators of Glutathione Peroxidases Expression and Their Role in Obesity and Related Pathologies
Source: Int J Mol Sci. 2018 Apr 14;19(4):1199. doi: 10.3390/ijms19041199 (PMC5979329; doi:10.3390/ijms19041199)
Supplement: Supplementary file 1 [file ijms-19-01199-s001.zip]

Archive with 3 entries (3 files):
- Supplementary Materials.docx
- Table S1.xlsx
- Table S2.xlsx
