# Supplementary material for: MicroRNAs as Potential Regulators of Glutathione Peroxidases Expression and Their Role in Obesity and Related Pathologies
Source: Int J Mol Sci. 2018 Apr 14;19(4):1199. doi: 10.3390/ijms19041199 (PMC5979329; doi:10.3390/ijms19041199)
Supplement: Supplementary file 1 [file ijms-19-01199-s001.zip › Table S1.xlsx]

## Sheet: Table S1
Table S1. Overview of mature miRNAs targeting selected genes predicted by each individual software.
Selected genes/Predicted miRNAs	Prediction software				Sum
GPx1	TargetScan	mirDB	microRNA.org	diana
hsa-miR-103	0	0	1	0	1
hsa-miR-107	0	0	1	0	1
hsa-miR-1202	0	0	1	0	1
hsa-miR-1243	0	0	1	0	1
hsa-miR-125a-3p	1	0	0	0	1
hsa-miR-1296-3p	1	0	0	1	2
hsa-miR-1303	1	0	0	0	1
hsa-miR-133b	0	0	1	0	1
hsa-miR-148b-5p	1	0	0	0	1
hsa-miR-15a-5p	1	0	0	0	1
hsa-miR-15b-5p	1	0	0	0	1
hsa-miR-16-5p	1	0	0	0	1
hsa-miR-181d-3p	0	1	0	0	1
hsa-miR-195-5p	1	0	0	0	1
hsa-miR-2110	1	0	1	1	3
hsa-miR-217	0	0	1	0	1
hsa-miR-29a	0	0	1	0	1
hsa-miR-29c	0	0	1	0	1
hsa-miR-3065-3p	1	0	1	0	2
hsa-miR-3125	1	1	1	1	4
hsa-miR-3126-5p	0	0	0	1	1
hsa-miR-3128	1	0	0	0	1
hsa-miR-3141	0	1	0	0	1
hsa-miR-3156-5p	1	0	0	0	1
hsa-miR-329-3p	1	0	0	0	1
hsa-miR-329-5p	1	0	0	0	1
hsa-miR-3607-3p	1	0	0	0	1
hsa-miR-3619-5p	0	0	0	1	1
hsa-miR-362-3p	1	0	0	0	1
hsa-miR-3686	1	0	0	0	1
hsa-miR-3692-5p	1	0	0	0	1
hsa-miR-376a-3p	1	0	1	0	2
hsa-miR-376b-3p	1	0	1	0	2
hsa-miR-383-3p	1	0	0	0	1
hsa-miR-383-5p.2	1	0	0	0	1
hsa-miR-3916	1	1	0	1	3
hsa-miR-3934-5p	1	1	0	1	3
hsa-miR-3941	1	0	0	0	1
hsa-miR-421	1	0	1	0	2
hsa-miR-424-5p	1	0	0	1	2
hsa-miR-4261	1	1	1	0	3
hsa-miR-4271	1	0	0	0	1
hsa-miR-4277	1	0	0	0	1
hsa-miR-4290	0	1	0	1	2
hsa-miR-4298	0	0	1	0	1
hsa-miR-4306	0	1	0	0	1
hsa-miR-4326	1	0	1	0	2
hsa-miR-433	0	0	1	0	1
hsa-miR-4437	0	0	0	1	1
hsa-miR-4460	1	0	0	0	1
hsa-miR-4463	1	0	0	0	1
hsa-miR-4464	1	0	0	0	1
hsa-miR-4469	1	0	0	0	1
hsa-miR-4480	1	0	0	0	1
hsa-miR-4496	1	1	0	1	3
hsa-miR-450b-3p	1	0	1	1	3
hsa-miR-4510	0	0	0	1	1
hsa-miR-4524a-3p	1	0	0	0	1
hsa-miR-4527	1	0	0	1	2
hsa-miR-4645-5p	0	0	0	1	1
hsa-miR-4652-3p	1	0	0	0	1
hsa-miR-4655-3p	1	1	0	0	2
hsa-miR-4673	0	0	0	1	1
hsa-miR-4674	0	0	0	1	1
hsa-miR-4691-5p	1	0	0	0	1
hsa-miR-4700-3p	1	0	0	0	1
hsa-miR-4709-5p	1	0	0	0	1
hsa-miR-4713-3p	1	0	0	0	1
hsa-miR-4720-5p	1	0	0	0	1
hsa-miR-4725-3p	1	0	0	0	1
hsa-miR-4727-3p	1	0	0	0	1
hsa-miR-4733-3p	0	0	0	1	1
hsa-miR-4740-3p	1	0	0	0	1
hsa-miR-4743-3p	1	0	0	0	1
hsa-miR-4748	1	0	0	0	1
hsa-miR-4772-3p	1	0	0	0	1
hsa-miR-4772-5p	1	0	0	0	1
hsa-miR-4799-3p	1	0	0	0	1
hsa-miR-484	0	0	0	1	1
hsa-miR-491-5p	1	0	1	1	3
hsa-miR-497-5p	1	0	0	1	2
hsa-miR-516a-5p	1	0	1	0	2
hsa-miR-517-5p	0	0	1	0	1
hsa-miR-548as-3p	1	0	0	0	1
hsa-miR-5588-5p	1	0	0	0	1
hsa-miR-5681b	1	0	0	0	1
hsa-miR-570-3p	1	0	0	0	1
hsa-miR-603	1	0	0	0	1
hsa-miR-6071	1	1	0	0	2
hsa-miR-6130	0	0	0	1	1
hsa-miR-6132	0	0	0	1	1
hsa-miR-6134	1	0	0	1	2
hsa-miR-619-5p	1	0	0	0	1
hsa-miR-628-5p	1	0	0	0	1
hsa-miR-634	1	0	0	0	1
hsa-miR-638	1	0	0	0	1
hsa-miR-6503-5p	1	0	0	0	1
hsa-miR-6506-5p	1	0	0	0	1
hsa-miR-6510-5p	0	0	0	1	1
hsa-miR-6730-3p	1	0	0	0	1
hsa-miR-6749-3p	1	1	0	0	2
hsa-miR-6753-3p	1	0	0	1	2
hsa-miR-6771-3p	1	0	0	0	1
hsa-miR-6780b-5p	1	0	0	0	1
hsa-miR-6792-3p	1	0	0	0	1
hsa-miR-6803-3p	1	0	0	0	1
hsa-miR-6828-3p	1	0	0	0	1
hsa-miR-6838-5p	1	0	0	0	1
hsa-miR-6843-3p	1	0	0	0	1
hsa-miR-6848-3p	1	0	0	0	1
hsa-miR-6859-5p	1	1	0	1	3
hsa-miR-6865-3p	1	1	0	1	3
hsa-miR-6866-5p	1	0	0	0	1
hsa-miR-6868-5p	1	1	0	0	2
hsa-miR-6871-3p	1	0	0	0	1
hsa-miR-6874-3p	1	0	0	0	1
hsa-miR-6875-5p	0	0	0	1	1
hsa-miR-6880-3p	1	0	0	0	1
hsa-miR-7107-3p	1	0	0	1	2
hsa-miR-7159-3p	0	0	0	1	1
hsa-miR-761	0	0	0	1	1
hsa-miR-764	1	0	0	0	1
hsa-miR-769-3p	1	0	1	1	3
hsa-miR-7704	0	0	0	1	1
hsa-miR-8485	1	0	0	0	1
hsa-miR-873-3p	1	0	0	0	1
hsa-miR-873-5p.1	0	0	0	1	1
hsa-miR-877-5p	1	1	1	1	4
hsa-miR-891b	1	0	0	0	1
hsa-miR-93-3p	1	0	0	0	1
hsa-miR-941	1	0	1	1	3
GPx2
hsa-let-7i	0	0	1	0	1
hsa-miR-1184	1	0	0	0	1
hsa-miR-1205	1	0	0	0	1
hsa-miR-1228-3p	1	0	1	0	2
hsa-miR-1236-3p	1	0	0	0	1
hsa-miR-1243	1	0	0	0	1
hsa-miR-1264	1	0	1	0	2
hsa-miR-1273h-5p	1	0	0	0	1
hsa-miR-1287-3p	1	0	0	0	1
hsa-miR-1324	1	0	0	0	1
hsa-miR-144-5p	1	1	1	0	3
hsa-miR-148b-5p	0	0	0	1	1
hsa-miR-15b-3p	1	0	0	0	1
hsa-miR-1587	0	0	0	1	1
hsa-miR-17-3p	1	0	1	0	2
hsa-miR-18a-3p	1	0	1	0	2
hsa-miR-18a-5p	1	0	1	1	3
hsa-miR-18b-5p	1	0	1	1	3
hsa-miR-1826	0	0	1	0	1
hsa-miR-185	0	0	1	0	1
hsa-miR-1910-3p	1	0	0	0	1
hsa-miR-1976	1	0	0	1	2
hsa-miR-220b	0	0	1	0	1
hsa-miR-2467-3p	1	0	0	0	1
hsa-miR-27b-5p	1	0	1	0	2
hsa-miR-296-3p	1	0	1	0	2
hsa-miR-30b-3p	1	0	0	0	1
hsa-miR-30c-1-3p	1	0	1	0	2
hsa-miR-30c-2-3p	1	0	1	0	2
hsa-miR-300	0	0	1	0	1
hsa-miR-3125	1	0	1	0	2
hsa-miR-3126-5p	0	0	0	1	1
hsa-miR-3140-5p	1	0	0	0	1
hsa-miR-3153	1	0	1	0	2
hsa-miR-3155a	2	0	0	1	3
hsa-miR-3155b	2	0	0	1	3
hsa-miR-3158-5p	1	0	0	0	1
hsa-miR-3169	1	0	1	0	2
hsa-miR-3179	1	1	1	0	3
hsa-miR-3190-3p	0	0	1	0	1
hsa-miR-3194-3p	1	1	0	0	2
hsa-miR-3197	0	0	0	1	1
hsa-miR-3199	1	0	1	0	2
hsa-miR-3202	0	0	0	1	1
hsa-miR-324-5p	1	0	0	0	1
hsa-miR-338-3p	1	0	0	0	1
hsa-miR-3611	1	0	0	0	1
hsa-miR-3653-5p	1	1	0	1	3
hsa-miR-3660	0	0	0	1	1
hsa-miR-3664-3p	1	0	0	0	1
hsa-miR-3672	0	0	0	1	1
hsa-miR-3689a-3p	1	0	0	0	1
hsa-miR-3689b-3p	1	0	0	0	1
hsa-miR-3689c	1	0	0	0	1
hsa-miR-3691-3p	1	0	0	0	1
hsa-miR-3692-3p	1	0	0	0	1
hsa-miR-381	0	0	1	0	1
hsa-miR-382-3p	1	0	0	0	1
hsa-miR-3910	1	0	0	0	1
hsa-miR-3913-5p	0	0	0	1	1
hsa-miR-3916	1	0	0	0	1
hsa-miR-3928-3p	0	0	0	1	1
hsa-miR-4257	0	0	1	0	1
hsa-miR-4261	1	0	1	0	2
hsa-miR-4268	1	0	1	1	3
hsa-miR-4277	0	0	0	1	1
hsa-miR-4306	0	0	1	0	1
hsa-miR-432-3p	1	0	1	0	2
hsa-miR-432-5p	1	0	1	0	2
hsa-miR-4327	0	0	1	0	1
hsa-miR-4330	1	0	0	0	1
hsa-miR-4417	0	0	0	1	1
hsa-miR-4425	1	0	0	0	1
hsa-miR-4436a	1	0	0	0	1
hsa-miR-4437	0	0	0	1	1
hsa-miR-4453	0	0	0	1	1
hsa-miR-4476	1	0	0	1	2
hsa-miR-4493	2	1	0	0	3
hsa-miR-4496	1	0	0	0	1
hsa-miR-4498	0	0	0	1	1
hsa-miR-450b-3p	0	0	0	1	1
hsa-miR-4514	1	0	0	1	2
hsa-miR-4515	1	1	0	0	2
hsa-miR-4519	1	0	0	0	1
hsa-miR-4520-2-3p	0	0	0	1	1
hsa-miR-4526	0	0	0	1	1
hsa-miR-4530	1	0	0	0	1
hsa-miR-4534	1	1	0	1	3
hsa-miR-4538	0	0	0	1	1
hsa-miR-4641	0	0	0	1	1
hsa-miR-4645-5p	1	0	0	0	1
hsa-miR-4652-5p	1	0	0	0	1
hsa-miR-4663	1	0	0	0	1
hsa-miR-4673	1	0	0	1	2
hsa-miR-4674	0	0	0	1	1
hsa-miR-4677-3p	1	0	0	0	1
hsa-miR-4679	1	0	0	0	1
hsa-miR-4683	1	0	0	0	1
hsa-miR-4692	1	0	0	0	1
hsa-miR-4708-3p	1	0	0	0	1
hsa-miR-4717-5p	0	0	0	1	1
hsa-miR-4728-3p	1	0	0	0	1
hsa-miR-4735-3p	1	0	0	1	2
hsa-miR-4740-5p	1	0	0	1	2
hsa-miR-4747-5p	0	0	0	1	1
hsa-miR-4778-5p	1	0	0	1	2
hsa-miR-4799-3p	2	0	0	0	2
hsa-miR-484	0	0	0	1	1
hsa-miR-5000-3p	1	0	0	0	1
hsa-miR-5001-5p	0	0	0	1	1
hsa-miR-505-5p	1	0	1	0	2
hsa-miR-5196-5p	0	0	0	1	1
hsa-miR-548an	1	0	0	0	1
hsa-miR-556-5p	0	0	0	1	1
hsa-miR-5591-3p	1	0	0	0	1
hsa-miR-581	0	0	1	0	1
hsa-miR-605-3p	2	0	0	0	2
hsa-miR-6124	1	0	0	0	1
hsa-miR-6126	2	1	0	1	4
hsa-miR-6127	0	0	0	1	1
hsa-miR-629-5p	1	0	1	0	2
hsa-miR-6499-3p	2	0	0	0	2
hsa-miR-6511a-5p	1	0	0	0	1
hsa-miR-651-3p	1	0	0	0	1
hsa-miR-6514-5p	1	0	0	0	1
hsa-miR-6515-3p	1	0	0	0	1
hsa-miR-651-5p	1	0	0	0	1
hsa-miR-670	0	0	1	0	1
hsa-miR-6716-5p	1	0	0	0	1
hsa-miR-6719-3p	0	0	0	1	1
hsa-miR-6731-5p	1	0	0	0	1
hsa-miR-6733-3p	1	0	0	0	1
hsa-miR-6733-5p	1	0	0	0	1
hsa-miR-6739-5p	1	0	0	0	1
hsa-miR-6758-3p	0	0	0	1	1
hsa-miR-6762-3p	0	0	0	1	1
hsa-miR-6779-5p	1	0	0	0	1
hsa-miR-6780a-5p	1	0	0	0	1
hsa-miR-6783-5p	1	0	0	1	2
hsa-miR-6788-5p	1	0	0	0	1
hsa-miR-6804-5p	1	0	0	1	2
hsa-miR-6809-5p	1	1	0	0	2
hsa-miR-6832-5p	2	0	0	0	2
hsa-miR-6834-5p	0	0	0	1	1
hsa-miR-6843-3p	1	0	0	1	2
hsa-miR-6848-3p	1	0	0	0	1
hsa-miR-6848-3p	0	0	0	1	1
hsa-miR-6851-3p	1	0	0	0	1
hsa-miR-6859-5p	1	0	0	0	1
hsa-miR-6864-3p	0	0	0	1	1
hsa-miR-6864-5p	1	0	0	0	1
hsa-miR-6867-5p	1	0	0	0	1
hsa-miR-6874-5p	1	0	0	0	1
hsa-miR-6875-5p	0	0	0	1	1
hsa-miR-6876-5p	1	0	0	1	2
hsa-miR-6878-5p	1	0	0	0	1
hsa-miR-6886-3p	2	0	0	1	3
hsa-miR-6888-5p	1	0	0	0	1
hsa-miR-7156-3p	0	0	0	1	1
hsa-miR-7160-5p	1	0	0	1	2
hsa-miR-7162-3p	1	0	0	0	1
hsa-miR-7515	1	0	0	0	1
hsa-miR-759	1	0	1	0	2
hsa-miR-760	1	1	1	0	3
hsa-miR-765	0	0	1	0	1
hsa-miR-7850-5p	0	0	0	1	1
hsa-miR-8052	1	0	0	0	1
hsa-miR-8077	1	0	0	0	1
hsa-miR-8082	1	0	0	0	1
hsa-miR-8085	1	0	0	0	1
hsa-miR-873-3p	0	0	0	1	1
hsa-miR-887-5p	1	0	0	0	1
hsa-miR-891b	0	0	0	1	1
hsa-miR-920	0	0	0	1	1
hsa-miR-92a-1-5p	1	0	1	1	3
hsa-miR-938	1	0	0	0	1
hsa-miR-939-5p	0	0	0	1	1
GPx3
hsa-let-7a-5p	1	0	0	0	1
hsa-let-7b-5p	1	0	0	0	1
hsa-let-7c-5p	1	0	0	0	1
hsa-let-7d-5p	1	0	0	0	1
hsa-let-7e-5p	1	0	0	0	1
hsa-let-7f-5p	1	0	0	0	1
hsa-let-7g-5p	1	0	0	0	1
hsa-let-7i-5p	1	0	0	0	1
hsa-miR-1197	0	0	1	0	1
hsa-miR-1200	1	0	0	0	1
hsa-miR-1204	1	0	1	0	2
hsa-miR-1205	1	0	1	0	2
hsa-miR-1207-3p	1	0	0	0	1
hsa-miR-1208	1	0	0	0	1
hsa-miR-122-5p	2	0	0	1	3
hsa-miR-1226-5p	1	0	0	0	1
hsa-miR-1227-3p	1	0	0	0	1
hsa-miR-1227-5p	1	1	0	0	2
hsa-miR-1229-5p	1	1	0	0	2
hsa-miR-1233-5p	1	1	0	0	2
hsa-miR-1236-5p	1	0	0	0	1
hsa-miR-1238-5p	1	0	0	0	1
hsa-miR-1254	1	0	0	0	1
hsa-miR-1255a	0	0	1	0	1
hsa-miR-1255b	0	0	1	0	1
hsa-miR-1266-5p	3	1	1	1	6
hsa-miR-1270	1	0	0	0	1
hsa-miR-1273g-5p	1	0	0	0	1
hsa-miR-1273h-5p	1	0	0	0	1
hsa-miR-128-1-5p	1	0	0	0	1
hsa-miR-128-2-5p	1	0	0	0	1
hsa-miR-1285-3p	1	1	1	0	3
hsa-miR-1286	0	0	1	0	1
hsa-miR-1293	0	0	1	0	1
hsa-miR-1291	1	0	0	0	1
hsa-miR-1295b-5p	1	0	0	1	2
hsa-miR-1296-3p	1	0	0	0	1
hsa-miR-1321	1	0	1	1	3
hsa-miR-1324	1	0	1	0	2
hsa-miR-132-5p	1	0	1	0	2
hsa-miR-1343-5p	1	0	0	0	1
hsa-miR-134-3p	1	1	0	0	2
hsa-miR-139-3p	1	0	0	0	1
hsa-miR-140-5p	0	0	1	0	1
hsa-miR-146a-5p	2	0	1	1	4
hsa-miR-146b-5p	2	0	1	1	4
hsa-miR-1470	1	0	0	0	1
hsa-miR-149-3p	1	0	1	1	3
hsa-miR-150-3p	1	0	1	0	2
hsa-miR-17*	0	0	1	0	1
hsa-miR-1827	1	0	1	1	3
hsa-miR-185-5p	1	1	1	1	4
hsa-miR-1909-3p	1	1	1	0	3
hsa-miR-1912	1	0	1	0	2
hsa-miR-1914-3p	1	0	1	0	2
hsa-miR-1915-3p	1	0	0	0	1
hsa-miR-194-3p	1	1	1	0	3
hsa-miR-196a-5p	1	0	0	0	1
hsa-miR-196b-5p	1	0	0	0	1
hsa-miR-197-5p	1	1	0	0	2
hsa-miR-198	1	0	0	0	1
hsa-miR-200b-5p	2	0	0	0	2
hsa-miR-202-3p	1	0	1	0	2
hsa-miR-203a-5p	1	0	0	0	1
hsa-miR-2110	1	0	0	0	1
hsa-miR-2113	1	0	1	0	2
hsa-miR-211-3p	2	0	0	0	2
hsa-miR-2114-5p	1	0	1	0	2
hsa-miR-214	0	0	1	0	1
hsa-miR-221-5p	1	0	0	0	1
hsa-miR-2278	1	0	1	0	2
hsa-miR-24-3p	1	0	1	0	2
hsa-miR-2682-5p	1	0	0	0	1
hsa-miR-296-3p	1	0	1	0	2
hsa-miR-296-5p	1	0	1	1	3
hsa-miR-298	1	0	0	0	1
hsa-miR-29b-1-5p	1	0	1	0	2
hsa-miR-30a-5p	1	0	0	0	1
hsa-miR-30b-3p	1	0	1	0	2
hsa-miR-30b-5p	1	0	0	0	1
hsa-miR-30c-1-3p	2	1	1	0	4
hsa-miR-30c-2-3p	2	0	1	0	3
hsa-miR-30c-5p	1	0	0	0	1
hsa-miR-30d-5p	1	0	0	0	1
hsa-miR-30e-5p	1	0	0	0	1
hsa-miR-3116	1	0	0	0	1
hsa-miR-3119	1	0	1	0	2
hsa-miR-3121-5p	1	0	0	0	1
hsa-miR-3132	1	1	1	1	4
hsa-miR-3138	1	1	1	0	3
hsa-miR-3140-5p	2	0	0	0	2
hsa-miR-3144-5p	1	0	0	0	1
hsa-miR-3150a-3p	1	0	1	0	2
hsa-miR-3151-5p	1	0	0	0	1
hsa-miR-3155a	1	0	1	0	2
hsa-miR-3155b	1	0	0	0	1
hsa-miR-3157	0	0	1	0	1
hsa-miR-3158-3p	1	0	0	1	2
hsa-miR-3158-5p	1	1	0	1	3
hsa-miR-3166	0	0	1	0	1
hsa-miR-3165	1	0	0	0	1
hsa-miR-3167	1	0	1	0	2
hsa-miR-3175	1	0	0	0	1
hsa-miR-3184-5p	1	0	0	0	1
hsa-miR-3187-5p	1	1	0	1	3
hsa-miR-3189-3p	1	0	1	0	2
hsa-miR-3191-3p	1	0	1	0	2
hsa-miR-3198	1	0	0	0	1
hsa-miR-323b-5p	1	0	1	0	2
hsa-miR-324-5p	2	0	1	0	3
hsa-miR-328-3p	1	0	1	0	2
hsa-miR-328-5p	1	0	0	0	1
hsa-miR-338-3p	1	0	0	0	1
hsa-miR-342-5p	1	0	0	0	1
hsa-miR-34a-5p	2	0	1	0	3
hsa-miR-34b-5p (*)	1	0	1	0	2
hsa-miR-34c-5p	2	0	1	0	3
hsa-miR-3529-5p	2	0	0	1	3
hsa-miR-3612	1	0	0	1	2
hsa-miR-3614-3p	1	0	0	0	1
hsa-miR-3616-3p	1	0	0	0	1
hsa-miR-3619-3p	1	0	0	0	1
hsa-miR-3664-3p	2	0	0	1	3
hsa-miR-3689a-3p	1	0	0	0	1
hsa-miR-3689b-3p	1	0	0	0	1
hsa-miR-3689c	1	0	0	0	1
hsa-miR-377-5p	1	0	1	0	2
hsa-miR-378a-5p	1	0	0	0	1
hsa-miR-379-5p	2	0	1	1	4
hsa-miR-380-5p	1	0	0	0	1
hsa-miR-382-3p	1	0	0	0	1
hsa-miR-383-3p	1	0	0	0	1
hsa-miR-3927-3p	1	0	0	0	1
hsa-miR-3934-3p	1	0	0	0	1
hsa-miR-3935	1	0	0	0	1
hsa-miR-3936	1	0	0	0	1
hsa-miR-3940-5p	1	0	0	0	1
hsa-miR-410-5p	1	0	0	0	1
hsa-miR-423-5p	1	0	0	0	1
hsa-miR-4269	1	0	1	0	2
hsa-miR-4270	2	1	1	1	5
hsa-miR-4274	2	0	0	0	2
hsa-miR-4289	0	0	1	0	1
hsa-miR-4293	1	1	1	0	3
hsa-miR-4306	1	1	1	0	3
hsa-miR-4309	1	0	0	0	1
hsa-miR-4312	1	0	0	0	1
hsa-miR-4314	1	0	0	0	1
hsa-miR-4318	1	0	1	0	2
hsa-miR-4433b-3p	1	0	0	0	1
hsa-miR-4434	1	0	0	0	1
hsa-miR-4438	1	0	0	0	1
hsa-miR-4441	2	1	0	0	3
hsa-miR-4443	1	1	0	0	2
hsa-miR-4446-3p	1	0	0	0	1
hsa-miR-4447	2	1	0	0	3
hsa-miR-4450	1	0	0	0	1
hsa-miR-4451	1	0	0	0	1
hsa-miR-455-5p	0	0	1	0	1
hsa-miR-4457	1	0	0	0	1
hsa-miR-4458	1	0	0	0	1
hsa-miR-4462	1	0	0	1	2
hsa-miR-4468	1	1	0	1	3
hsa-miR-4469	1	0	0	0	1
hsa-miR-4472	2	1	0	0	3
hsa-miR-4481	1	1	0	0	2
hsa-miR-4483	0	0	0	1	1
hsa-miR-4487	1	0	0	1	2
hsa-miR-4492	1	1	0	0	2
hsa-miR-4496	1	0	0	0	1
hsa-miR-4498	1	0	0	0	1
hsa-miR-449a	2	0	1	0	3
hsa-miR-449b-5p	2	0	1	0	3
hsa-miR-449c-5p	1	0	1	0	2
hsa-miR-4500	1	0	0	0	1
hsa-miR-4505	1	0	0	0	1
hsa-miR-4507	1	0	0	0	1
hsa-miR-450a-2-3p	1	0	0	0	1
hsa-miR-4516	1	0	0	0	1
hsa-miR-4518	3	1	0	0	4
hsa-miR-4524b-3p	1	0	0	0	1
hsa-miR-4530	1	0	0	0	1
hsa-miR-4531	2	1	0	0	3
hsa-miR-4535	1	1	0	1	3
hsa-miR-4536-5p	1	0	0	1	2
hsa-miR-4642	1	0	0	0	1
hsa-miR-4643	1	0	0	0	1
hsa-miR-4644	1	1	0	1	3
hsa-miR-4650-3p	1	0	0	0	1
hsa-miR-4651	2	1	0	0	3
hsa-miR-4652-5p	1	0	0	0	1
hsa-miR-4658	1	0	0	0	1
hsa-miR-4659a-3p	1	0	0	0	1
hsa-miR-4659a-5p	1	0	0	0	1
hsa-miR-4659b-3p	1	0	0	0	1
hsa-miR-4659b-5p	1	0	0	0	1
hsa-miR-466	1	0	1	0	2
hsa-miR-4664-5p	1	0	0	0	1
hsa-miR-4667-3p	1	0	0	0	1
hsa-miR-4667-5p	1	0	0	0	1
hsa-miR-4671-5p	1	0	0	1	2
hsa-miR-4672	2	0	0	0	2
hsa-miR-4676-5p	1	0	0	0	1
hsa-miR-4677-3p	1	0	0	0	1
hsa-miR-4679	1	0	0	0	1
hsa-miR-4687-3p	1	0	0	0	1
hsa-miR-4695-3p	1	0	0	0	1
hsa-miR-4695-3p	1	0	0	0	1
hsa-miR-4695-5p	2	0	0	0	2
hsa-miR-4700-5p	1	0	0	1	2
hsa-miR-4704-3p	1	0	0	0	1
hsa-miR-4705	1	0	0	0	1
hsa-miR-4708-5p	1	1	0	0	2
hsa-miR-4710	1	0	0	0	1
hsa-miR-4718	1	0	0	0	1
hsa-miR-4721	1	0	0	0	1
hsa-miR-4722-3p	1	0	0	0	1
hsa-miR-4728-5p	1	0	0	1	2
hsa-miR-4731-5p	1	0	0	0	1
hsa-miR-4739	1	0	0	0	1
hsa-miR-4745-5p	1	0	0	0	1
hsa-miR-4749-3p	2	1	0	0	3
hsa-miR-4755-3p	1	1	0	0	2
hsa-miR-4756-5p	1	0	0	1	2
hsa-miR-4758-5p	1	0	0	0	1
hsa-miR-4765	1	1	0	0	2
hsa-miR-4769-3p	1	0	0	0	1
hsa-miR-4776-5p	2	0	0	0	2
hsa-miR-4784	2	0	0	0	2
hsa-miR-4789-3p	2	0	0	0	2
hsa-miR-4800-5p	1	1	0	0	2
hsa-miR-4802-3p	1	0	0	0	1
hsa-miR-483-5p	1	0	0	0	1
hsa-miR-484	1	0	1	0	2
hsa-miR-491-5p	2	0	1	0	3
hsa-miR-492	1	0	0	0	1
hsa-miR-494-5p	1	0	0	0	1
hsa-miR-5001-3p	1	0	0	0	1
hsa-miR-5001-5p	1	1	0	1	3
hsa-miR-5002-5p	1	0	0	0	1
hsa-miR-5006-5p	1	0	0	0	1
hsa-miR-501-3p	1	0	0	1	2
hsa-miR-502-3p	1	0	0	1	2
hsa-miR-504-3p	1	0	0	0	1
hsa-miR-5094	1	0	0	0	1
hsa-miR-513c-5p	1	0	0	0	1
hsa-miR-514b-5p	1	0	0	0	1
hsa-miR-5189-5p	1	1	0	0	2
hsa-miR-5192	1	0	0	0	1
hsa-miR-5194	1	0	0	0	1
hsa-miR-548au-3p	1	0	0	0	1
hsa-miR-550b-2-5p	1	0	0	0	1
hsa-miR-5579-5p	1	0	0	0	1
hsa-miR-5580-5p	1	0	0	0	1
hsa-miR-5582-5p	1	0	0	0	1
hsa-miR-563	1	0	0	0	1
hsa-miR-5681a	2	0	0	1	3
hsa-miR-5683	1	0	0	0	1
hsa-miR-5699-5p	1	1	0	0	2
hsa-miR-5703	1	0	0	0	1
hsa-miR-574-5p	1	0	0	0	1
hsa-miR-575	1	0	1	0	2
hsa-miR-5787	1	0	0	0	1
hsa-miR-583	0	0	0	1	1
hsa-miR-586	1	0	0	0	1
hsa-miR-589-3p	1	0	1	1	3
hsa-miR-592	0	0	1	0	1
hsa-miR-596	1	0	0	0	1
hsa-miR-598	0	0	1	0	1
hsa-miR-603	0	0	1	1	2
hsa-miR-608	2	1	1	0	4
hsa-miR-6081	1	0	0	0	1
hsa-miR-6086	1	0	0	0	1
hsa-miR-612	1	1	1	1	4
hsa-miR-615-5p	1	0	1	0	2
hsa-miR-620	1	0	0	0	1
hsa-miR-624-5p	0	0	1	0	1
hsa-miR-626	1	0	0	0	1
hsa-miR-627-5p	1	0	0	0	1
hsa-miR-629-5p	1	0	1	0	2
hsa-miR-637	1	0	0	0	1
hsa-miR-642a-3p	1	0	0	1	2
hsa-miR-642b-3p	1	0	0	0	1
hsa-miR-645	0	0	1	0	1
hsa-miR-648	1	0	0	0	1
hsa-miR-650	1	0	1	1	3
hsa-miR-6507-3p	1	0	0	0	1
hsa-miR-6509-5p	1	0	0	0	1
hsa-miR-6510-5p	1	0	0	0	1
hsa-miR-6511b-5p	1	0	0	0	1
hsa-miR-6515-5p	1	0	0	1	2
hsa-miR-659-5p	1	0	0	0	1
hsa-miR-661	1	0	0	0	1
hsa-miR-663b	1	0	1	0	2
hsa-miR-668-3p	1	0	0	0	1
hsa-miR-6715b-5p	1	0	0	0	1
hsa-miR-6721-5p	1	0	0	0	1
hsa-miR-6722-3p	1	1	0	0	2
hsa-miR-6724-5p	1	0	0	0	1
hsa-miR-6727-3p	1	0	0	0	1
hsa-miR-6730-5p	0	0	0	1	1
hsa-miR-6731-5p	1	0	0	0	1
hsa-miR-6734-5p	1	0	0	0	1
hsa-miR-6737-5p	1	0	0	0	1
hsa-miR-6738-5p	1	0	0	0	1
hsa-miR-6742-5p	1	1	0	0	2
hsa-miR-6747-5p	1	0	0	0	1
hsa-miR-6752-3p	2	1	0	0	3
hsa-miR-6753-3p	1	0	0	0	1
hsa-miR-675-3p	1	0	1	1	3
hsa-miR-6754-5p	2	1	0	1	4
hsa-miR-6755-3p	1	0	0	0	1
hsa-miR-6756-5p	1	1	0	1	3
hsa-miR-6760-3p	1	0	0	0	1
hsa-miR-6760-5p	1	0	0	1	2
hsa-miR-6762-5p	1	0	0	0	1
hsa-miR-6763-5p	1	0	0	0	1
hsa-miR-6764-5p	1	0	0	0	1
hsa-miR-6766-5p	1	1	0	0	2
hsa-miR-6768-5p	2	0	0	0	2
hsa-miR-6773-3p	1	0	0	0	1
hsa-miR-6773-5p	1	0	0	0	1
hsa-miR-6775-3p	1	0	0	0	1
hsa-miR-6778-5p	1	1	0	0	2
hsa-miR-6779-5p	1	0	0	0	1
hsa-miR-6780a-5p	1	0	0	0	1
hsa-miR-6782-5p	2	0	0	0	2
hsa-miR-6785-5p	1	0	0	1	2
hsa-miR-6788-5p	2	1	0	0	3
hsa-miR-6790-5p	1	0	0	0	1
hsa-miR-6795-5p	1	0	0	0	1
hsa-miR-6796-5p	1	0	0	0	1
hsa-miR-6798-5p	1	0	0	0	1
hsa-miR-6799-5p	3	0	0	0	3
hsa-miR-6799-5p	1	0	0	0	1
hsa-miR-6800-5p	1	0	0	0	1
hsa-miR-6801-3p	1	0	0	0	1
hsa-miR-6802-5p	1	0	0	0	1
hsa-miR-6806-5p	1	0	0	0	1
hsa-miR-6810-3p	1	0	0	0	1
hsa-miR-6810-5p	2	0	0	0	2
hsa-miR-6811-5p	1	0	0	0	1
hsa-miR-6812-5p	1	0	0	0	1
hsa-miR-6814-5p	1	0	0	0	1
hsa-miR-6817-3p	1	0	0	0	1
hsa-miR-6817-5p	1	0	0	0	1
hsa-miR-6819-5p	1	0	0	0	1
hsa-miR-6825-5p	1	0	0	0	1
hsa-miR-6825-5p	1	1	0	0	2
hsa-miR-6831-5p	1	0	0	0	1
hsa-miR-6839-3p	1	1	0	1	3
hsa-miR-6845-5p	1	0	0	0	1
hsa-miR-6851-3p	2	1	0	0	3
hsa-miR-6857-5p	2	0	0	0	2
hsa-miR-6860	1	1	0	1	3
hsa-miR-6861-3p	1	0	0	0	1
hsa-miR-6867-5p	1	0	0	0	1
hsa-miR-6868-5p	1	0	0	0	1
hsa-miR-6873-3p	1	0	0	0	1
hsa-miR-6875-3p	1	0	0	1	2
hsa-miR-6876-3p	1	0	0	0	1
hsa-miR-6878-5p	2	0	0	0	2
hsa-miR-6880-5p	1	0	0	0	1
hsa-miR-6883-5p	1	0	0	1	2
hsa-miR-6885-5p	1	0	0	0	1
hsa-miR-6886-3p	1	0	0	0	1
hsa-miR-6887-3p	1	0	0	0	1
hsa-miR-6887-5p	1	0	0	0	1
hsa-miR-6890-5p	1	0	0	0	1
hsa-miR-7-2-3p	0	0	1	0	1
hsa-miR-7106-5p	1	0	0	0	1
hsa-miR-7107-3p	1	0	0	0	1
hsa-miR-7109-5p	1	0	0	0	1
hsa-miR-7110-3p	1	1	0	0	2
hsa-miR-7153-5p	2	0	0	1	3
hsa-miR-7154-5p	1	0	0	0	1
hsa-miR-7155-5p	1	0	0	0	1
hsa-miR-7158-3p	1	0	0	0	1
hsa-miR-7160-3p	1	0	0	0	1
hsa-miR-762	1	0	1	0	2
hsa-miR-7641	2	1	0	0	3
hsa-miR-765	0	0	1	0	1
hsa-miR-769-3p	0	0	1	0	1
hsa-miR-7704	1	0	0	0	1
hsa-miR-7849-3p	1	0	0	0	1
hsa-miR-7974	1	0	0	0	1
hsa-miR-7977	1	0	0	0	1
hsa-miR-802	0	0	1	0	1
hsa-miR-8060	1	0	0	0	1
hsa-miR-8064	1	0	0	0	1
hsa-miR-8071	1	1	0	1	3
hsa-miR-8073	1	0	0	0	1
hsa-miR-8085	1	0	0	0	1
hsa-miR-8089	1	0	0	0	1
hsa-miR-8485	5	0	0	0	5
hsa-miR-8485	1	0	0	0	1
hsa-miR-8485	1	0	0	0	1
hsa-miR-8485	1	0	0	0	1
hsa-miR-873-5p.1	1	0	0	0	1
hsa-miR-874-5p	2	1	0	0	3
hsa-miR-876-5p	1	0	1	1	3
hsa-miR-885-3p	0	0	1	0	1
hsa-miR-887-5p	1	0	0	0	1
hsa-miR-924	1	0	0	0	1
hsa-miR-92a-1-5p	2	0	0	0	2
hsa-miR-92a-2-5p	1	1	1	0	3
hsa-miR-935	1	0	0	0	1
hsa-miR-936	0	0	1	0	1
hsa-miR-939-5p	1	0	0	0	1
hsa-miR-942-3p	1	0	0	0	1
hsa-miR-98-5p	1	0	0	0	1
GPx4
hsa-miR-1207-5p	1	0	0	0	1
hsa-miR-1226-3p	1	0	0	0	1
hsa-miR-1231	1	0	0	0	1
hsa-miR-1237-5p	1	0	0	0	1
hsa-miR-1260a	1	0	0	0	1
hsa-miR-1260b	1	0	0	0	1
hsa-miR-1268a	1	0	0	0	1
hsa-miR-1268b	1	0	0	0	1
hsa-miR-1287-5p	1	0	1	0	2
hsa-miR-1290	1	0	1	0	2
hsa-miR-15a-3p	1	0	0	0	1
hsa-miR-188-3p	1	1	1	0	3
hsa-miR-18a-3p	1	0	0	0	1
hsa-miR-1908-5p	2	0	1	0	3
hsa-miR-1909-3p	1	0	0	0	1
hsa-miR-1909-5p	1	1	0	0	2
hsa-miR-1913	1	1	1	0	3
hsa-miR-1972	1	0	0	0	1
hsa-miR-214-3p	3	0	1	1	5
hsa-miR-216b-3p	1	0	0	0	1
hsa-miR-3156-3p	1	0	0	0	1
hsa-miR-3167	1	0	0	0	1
hsa-miR-3189-5p	1	0	0	0	1
hsa-miR-3190-3p	1	0	0	0	1
hsa-miR-3202	1	0	0	0	1
hsa-miR-324-3p	1	1	1	0	3
hsa-miR-338-3p	1	0	0	0	1
hsa-miR-342-5p	1	0	0	0	1
hsa-miR-346	1	0	0	0	1
hsa-miR-3619-5p	3	0	0	1	4
hsa-miR-3649	1	0	0	0	1
hsa-miR-3667-3p	1	0	0	0	1
hsa-miR-371a-3p	1	1	0	0	2
hsa-miR-378j	1	0	0	0	1
hsa-miR-3938	1	0	0	0	1
hsa-miR-4283	1	0	0	0	1
hsa-miR-4288	1	0	0	0	1
hsa-miR-4447	1	1	0	0	2
hsa-miR-4457	1	0	0	0	1
hsa-miR-4464	1	0	0	0	1
hsa-miR-4472	1	0	0	0	1
hsa-miR-4488	1	0	0	0	1
hsa-miR-4514	1	0	0	0	1
hsa-miR-4527	1	0	0	0	1
hsa-miR-4530	1	0	0	0	1
hsa-miR-4530	1	0	0	0	1
hsa-miR-4530	1	0	0	0	1
hsa-miR-4533	1	0	0	0	1
hsa-miR-4633-3p	1	0	0	0	1
hsa-miR-4651	1	1	0	0	2
hsa-miR-4664-5p	1	0	0	0	1
hsa-miR-4676-5p	1	0	0	0	1
hsa-miR-4690-5p	1	0	0	0	1
hsa-miR-4690-5p	1	0	0	0	1
hsa-miR-4691-5p	1	0	0	0	1
hsa-miR-4692	1	0	0	0	1
hsa-miR-4697-5p	1	0	0	0	1
hsa-miR-4735-5p	1	0	0	0	1
hsa-miR-4748	1	0	0	0	1
hsa-miR-4750-5p	1	0	0	0	1
hsa-miR-4752	1	0	0	0	1
hsa-miR-4758-3p	1	1	0	0	2
hsa-miR-4763-3p	1	0	0	0	1
hsa-miR-511	0	0	0	1	1
hsa-miR-5586-5p	1	1	0	0	2
hsa-miR-5680	1	0	0	0	1
hsa-miR-5695	1	0	0	0	1
hsa-miR-5699-5p	1	0	0	0	1
hsa-miR-575	1	0	0	0	1
hsa-miR-603	1	0	0	0	1
hsa-miR-608	1	1	0	0	2
hsa-miR-6085	1	0	0	0	1
hsa-miR-615-3p	1	0	0	0	1
hsa-miR-624-3p	1	0	1	0	2
hsa-miR-632	1	0	0	0	1
hsa-miR-634	1	0	0	0	1
hsa-miR-6499-5p	1	0	0	0	1
hsa-miR-6500-3p	1	0	0	0	1
hsa-miR-6500-5p	1	0	0	0	1
hsa-miR-6503-5p	1	0	0	0	1
hsa-miR-6508-5p	1	0	0	0	1
hsa-miR-6511b-5p	1	0	0	0	1
hsa-miR-6516-5p	1	0	0	0	1
hsa-miR-657	1	0	0	0	1
hsa-miR-659-5p	1	0	0	0	1
hsa-miR-663a	2	0	1	0	3
hsa-miR-6721-5p	1	0	0	0	1
hsa-miR-6722-3p	1	0	0	0	1
hsa-miR-6749-3p	1	0	0	0	1
hsa-miR-6756-5p	1	0	0	0	1
hsa-miR-6761-3p	1	0	0	0	1
hsa-miR-6762-5p	1	0	0	0	1
hsa-miR-6766-5p	1	0	0	0	1
hsa-miR-6769a-3p	1	0	0	0	1
hsa-miR-6782-5p	1	0	0	0	1
hsa-miR-6787-5p	2	1	0	0	3
hsa-miR-6792-3p	1	0	0	0	1
hsa-miR-6808-5p	1	0	0	0	1
hsa-miR-6811-5p	1	0	0	0	1
hsa-miR-6813-5p	1	0	0	0	1
hsa-miR-6833-5p	1	0	0	0	1
hsa-miR-6839-5p	1	0	0	0	1
hsa-miR-6845-5p	1	0	0	0	1
hsa-miR-6846-5p	1	0	0	0	1
hsa-miR-6848-5p	1	0	0	0	1
hsa-miR-6853-5p	1	0	0	0	1
hsa-miR-6858-3p	1	0	0	0	1
hsa-miR-6874-5p	1	0	0	0	1
hsa-miR-6893-5p	1	0	0	0	1
hsa-miR-744-5p	1	0	0	0	1
hsa-miR-761	3	0	1	0	4
hsa-miR-7847-3p	1	0	0	0	1
hsa-miR-8067	1	0	0	0	1
hsa-miR-876-5p	1	0	0	0	1
hsa-miR-92a-2-5p	1	0	0	0	1
hsa-miR-940	1	0	0	0	1
GPx5
hsa-miR-1-3p	1	0	1	0	2
hsa-miR-1184	0	0	1	0	1
hsa-miR-1199-5p	1	0	0	0	1
hsa-miR-1205	0	0	1	0	1
hsa-miR-1207-5p	1	0	1	0	2
hsa-miR-1231	0	0	1	0	1
hsa-miR-1236-3p	1	0	0	0	1
hsa-miR-1249-5p	1	0	0	0	1
hsa-miR-1253	2	0	1	0	3
hsa-miR-1255a	1	0	0	0	1
hsa-miR-1255b-5p	1	0	0	0	1
hsa-miR-125a-3p	1	0	0	0	1
hsa-miR-1264	0	0	1	0	1
hsa-miR-1265	1	0	1	0	2
hsa-miR-1270	2	0	1	0	3
hsa-miR-1273f	2	1	0	1	4
hsa-miR-127-5p	1	0	0	0	1
hsa-miR-1276	1	0	1	0	2
hsa-miR-1286	1	0	0	0	1
hsa-miR-1290	1	0	1	0	2
hsa-miR-129-5p	1	0	0	0	1
hsa-miR-1296-5p	1	1	1	0	3
hsa-miR-1306-5p	1	1	0	0	2
hsa-miR-1324	1	0	1	0	2
hsa-miR-133a-5p	1	0	0	0	1
hsa-miR-1343-5p	1	0	0	0	1
hsa-miR-134-5p	1	0	1	0	2
hsa-miR-135b-3p	1	1	1	0	3
hsa-miR-138-2-3p	1	0	1	1	3
hsa-miR-139-3p	1	0	0	1	2
hsa-miR-140-3p.1	1	0	0	0	1
hsa-miR-143-3p	1	0	0	0	1
hsa-miR-147a	1	0	1	0	2
hsa-miR-17*	0	0	1	0	1
hsa-miR-18a*	0	0	1	0	1
hsa-miR-181c-5p	2	0	0	0	2
hsa-miR-185-5p	1	0	0	1	2
hsa-miR-188-3p	2	0	1	0	3
hsa-miR-1914-3p	1	0	1	0	2
hsa-miR-193a-3p	0	0	1	0	1
hsa-miR-194-5p	1	0	1	1	3
hsa-miR-197-5p	1	0	0	0	1
hsa-miR-1976	1	0	0	0	1
hsa-miR-200c*	0	0	1	0	1
hsa-miR-205-5p	1	0	0	0	1
hsa-miR-206	1	0	1	0	2
hsa-miR-2115*	0	0	1	0	1
hsa-miR-2116-5p	2	0	1	0	3
hsa-miR-22-5p	2	0	1	1	4
hsa-miR-2276-5p	1	0	0	0	1
hsa-miR-2278	1	0	1	1	3
hsa-miR-2355-3p	1	1	0	0	2
hsa-miR-296-3p	2	0	1	0	3
hsa-miR-298	1	0	0	0	1
hsa-miR-299-3p	1	0	0	0	1
hsa-miR-30a-3p	1	0	1	0	2
hsa-miR-30c-2*	0	0	1	0	1
hsa-miR-30d-3p	1	0	1	0	2
hsa-miR-30e-3p	1	0	1	0	2
hsa-miR-302f	0	1	0	0	1
hsa-miR-3118	1	0	1	0	2
hsa-miR-3128	1	0	0	0	1
hsa-miR-3129	0	0	1	0	1
hsa-miR-3132	1	0	1	0	2
hsa-miR-3140-5p	1	0	0	0	1
hsa-miR-3148	0	0	1	0	1
hsa-miR-3150a-3p	1	0	1	1	3
hsa-miR-3153	1	0	0	0	1
hsa-miR-3158-5p	1	0	1	0	2
hsa-miR-3162	0	0	1	0	1
hsa-miR-3164	1	0	0	0	1
hsa-miR-3165	1	1	1	0	3
hsa-miR-3175	1	1	1	0	3
hsa-miR-3183	2	0	1	0	3
hsa-miR-3190-3p	1	0	0	1	2
hsa-miR-3190-5p	0	0	1	0	1
hsa-miR-3201	1	1	1	0	3
hsa-miR-3202	1	0	0	0	1
hsa-miR-329-5p	2	0	0	0	2
hsa-miR-34a-5p	1	0	0	0	1
hsa-miR-34c-5p	1	0	0	0	1
hsa-miR-3613-3p	1	0	0	0	1
hsa-miR-3614-3p	1	1	0	1	3
hsa-miR-3616-5p	1	0	0	0	1
hsa-miR-3652	1	0	0	0	1
hsa-miR-3667-3p	0	1	0	0	1
hsa-miR-3674	1	0	0	0	1
hsa-miR-3682-3p	1	0	0	0	1
hsa-miR-3689d	1	0	0	0	1
hsa-miR-376b-5p	1	0	0	0	1
hsa-miR-376c-5p	1	0	0	1	2
hsa-miR-383-5p.1	2	0	1	0	3
hsa-miR-3908	1	0	0	0	1
hsa-miR-3915	1	0	0	0	1
hsa-miR-3925-3p	1	0	0	0	1
hsa-miR-3928-3p	1	0	0	0	1
hsa-miR-3934-5p	1	0	0	0	1
hsa-miR-3940-3p	0	1	0	0	1
hsa-miR-3977	0	1	0	0	1
hsa-miR-3978	1	0	0	0	1
hsa-miR-412-3p	1	0	1	0	2
hsa-miR-4252	0	0	1	0	1
hsa-miR-4257	1	0	1	0	2
hsa-miR-4261	1	0	0	0	1
hsa-miR-4268	1	0	0	0	1
hsa-miR-4272	1	0	1	0	2
hsa-miR-4278	1	0	1	0	2
hsa-miR-4290	1	0	0	0	1
hsa-miR-4297	1	1	1	0	3
hsa-miR-4299	1	0	1	0	2
hsa-miR-4306	1	0	0	1	2
hsa-miR-4314	0	0	1	0	1
hsa-miR-4316	0	0	0	1	1
hsa-miR-432	0	0	1	0	1
hsa-miR-4426	1	0	0	1	2
hsa-miR-4430	1	0	0	0	1
hsa-miR-4433a-5p	1	0	0	0	1
hsa-miR-4440	1	1	0	1	3
hsa-miR-4443	1	0	0	1	2
hsa-miR-4446-5p	1	0	0	0	1
hsa-miR-4448	1	0	0	0	1
hsa-miR-4450	1	1	0	1	3
hsa-miR-4451	1	1	0	0	2
hsa-miR-4456	1	1	0	0	2
hsa-miR-4464	1	0	0	0	1
hsa-miR-4464	1	0	0	0	1
hsa-miR-4481	1	1	0	0	2
hsa-miR-4491	1	0	0	0	1
hsa-miR-4496	1	0	0	0	1
hsa-miR-449a	1	0	0	0	1
hsa-miR-449b-5p	1	0	0	0	1
hsa-miR-4502	1	0	0	1	2
hsa-miR-4505	1	0	0	0	1
hsa-miR-4512	1	0	0	0	1
hsa-miR-4524a-3p	1	0	0	0	1
hsa-miR-4531	1	0	0	0	1
hsa-miR-4533	1	0	0	1	2
hsa-miR-4535	0	1	0	0	1
hsa-miR-4640-5p	1	1	0	0	2
hsa-miR-4641	1	0	0	0	1
hsa-miR-4644	1	0	0	0	1
hsa-miR-4646-3p	1	0	0	0	1
hsa-miR-4647	1	0	0	1	2
hsa-miR-4651	1	0	0	0	1
hsa-miR-4657	1	0	0	0	1
hsa-miR-4662b	1	0	0	1	2
hsa-miR-4667-5p	1	1	0	0	2
hsa-miR-4668-5p	1	0	0	0	1
hsa-miR-4677-5p	2	0	0	1	3
hsa-miR-4683	1	0	0	0	1
hsa-miR-4685-5p	2	0	0	0	2
hsa-miR-4693-3p	2	0	0	1	3
hsa-miR-4699-3p	1	0	0	0	1
hsa-miR-4700-5p	1	1	0	1	3
hsa-miR-4708-5p	2	0	0	1	3
hsa-miR-4710	2	0	0	1	3
hsa-miR-4714-3p	1	0	0	0	1
hsa-miR-4716-3p	1	1	0	0	2
hsa-miR-4720-5p	1	0	0	0	1
hsa-miR-4722-3p	1	0	0	0	1
hsa-miR-4722-5p	1	0	0	0	1
hsa-miR-4723-3p	2	0	0	0	2
hsa-miR-4723-5p	1	0	0	0	1
hsa-miR-4724-5p	1	0	0	0	1
hsa-miR-4726-5p	1	1	0	1	3
hsa-miR-4736	1	0	0	0	1
hsa-miR-4738-3p	1	0	0	0	1
hsa-miR-4744	1	0	0	0	1
hsa-miR-4745-5p	1	0	0	0	1
hsa-miR-4748	1	0	0	0	1
hsa-miR-4748	1	0	0	0	1
hsa-miR-4752	1	0	0	0	1
hsa-miR-4755-5p	1	0	0	0	1
hsa-miR-4756-3p	1	0	0	0	1
hsa-miR-4761-3p	1	0	0	0	1
hsa-miR-4763-3p	1	0	0	0	1
hsa-miR-4764-5p	1	0	0	0	1
hsa-miR-4768-3p	1	0	0	0	1
hsa-miR-4770	1	0	0	0	1
hsa-miR-4778-3p	1	0	0	0	1
hsa-miR-4791	1	1	0	1	3
hsa-miR-4792	1	0	0	0	1
hsa-miR-4795-5p	1	0	0	1	2
hsa-miR-4799-3p	1	0	0	0	1
hsa-miR-490-3p	1	0	0	0	1
hsa-miR-490-5p	1	0	1	0	2
hsa-miR-491-5p	1	0	1	0	2
hsa-miR-493-3p	1	0	0	0	1
hsa-miR-5006-3p	1	0	0	0	1
hsa-miR-5009-3p	1	0	0	0	1
hsa-miR-500b-3p	1	0	0	0	1
hsa-miR-503-3p	1	0	0	0	1
hsa-miR-505-5p	1	0	0	0	1
hsa-miR-5088-5p	1	0	0	0	1
hsa-miR-510-5p	1	0	1	1	3
hsa-miR-512-5p	1	0	0	0	1
hsa-miR-5192	1	0	0	0	1
hsa-miR-5194	1	0	0	0	1
hsa-miR-526b-5p	1	0	1	0	2
hsa-miR-532-3p	1	0	1	1	3
hsa-miR-541*	0	0	1	0	1
hsa-miR-548a-3p	1	0	1	0	2
hsa-miR-548aj-5p	1	0	0	0	1
hsa-miR-548ar-3p	1	0	0	0	1
hsa-miR-548au-3p	1	0	0	0	1
hsa-miR-548az-3p	1	0	0	0	1
hsa-miR-548e-3p	1	0	1	1	3
hsa-miR-548f-3p	1	0	0	0	1
hsa-miR-548f-5p	1	0	1	0	2
hsa-miR-548g-5p	1	0	1	0	2
hsa-miR-548q	1	0	0	0	1
hsa-miR-548x-5p	1	0	0	0	1
hsa-miR-5571-3p	1	0	0	1	2
hsa-miR-5581-5p	1	1	0	1	3
hsa-miR-5582-3p	1	0	0	0	1
hsa-miR-5588-5p	1	0	0	0	1
hsa-miR-5590-5p	1	0	0	0	1
hsa-miR-5693	1	0	0	0	1
hsa-miR-5698	1	0	0	0	1
hsa-miR-5702	1	0	0	0	1
hsa-miR-570-3p	2	0	0	1	3
hsa-miR-573	1	0	1	0	2
hsa-miR-574-5p	1	0	1	0	2
hsa-miR-577	1	0	1	0	2
hsa-miR-5787	1	0	0	0	1
hsa-miR-580-5p	1	0	0	0	1
hsa-miR-582-5p	0	0	1	0	1
hsa-miR-587	1	0	0	0	1
hsa-miR-598-5p	1	0	0	0	1
hsa-miR-605-5p	1	0	1	1	3
hsa-miR-6077	2	1	0	0	3
hsa-miR-608	1	0	1	0	2
hsa-miR-6088	1	0	0	0	1
hsa-miR-613	1	0	1	1	3
hsa-miR-6132	1	0	0	1	2
hsa-miR-620	2	0	1	0	3
hsa-miR-622	1	0	0	0	1
hsa-miR-624	0	0	1	0	1
hsa-miR-637	1	0	0	0	1
hsa-miR-642a-5p	1	0	1	0	2
hsa-miR-649	2	0	1	0	3
hsa-miR-6509-5p	1	0	0	0	1
hsa-miR-6515-3p	1	1	0	0	2
hsa-miR-6515-5p	1	0	0	1	2
hsa-miR-6716-5p	1	0	0	0	1
hsa-miR-6727-3p	1	0	0	0	1
hsa-miR-6731-5p	1	0	0	0	1
hsa-miR-6732-5p	1	0	0	0	1
hsa-miR-6733-5p	1	0	0	0	1
hsa-miR-6738-5p	1	1	0	0	2
hsa-miR-6739-5p	1	0	0	0	1
hsa-miR-6744-5p	1	0	0	0	1
hsa-miR-6747-3p	1	0	0	0	1
hsa-miR-6751-3p	1	0	0	1	2
hsa-miR-6754-3p	1	0	0	1	2
hsa-miR-6755-5p	1	0	0	0	1
hsa-miR-6756-5p	1	0	0	0	1
hsa-miR-6758-5p	1	0	0	0	1
hsa-miR-6763-5p	1	0	0	0	1
hsa-miR-676-3p	1	0	0	0	1
hsa-miR-6764-3p	1	0	0	0	1
hsa-miR-6766-5p	1	0	0	0	1
hsa-miR-6769b-3p	1	0	0	0	1
hsa-miR-6769b-3p	1	0	0	0	1
hsa-miR-6770-5p	2	0	0	1	3
hsa-miR-6772-3p	2	0	0	0	2
hsa-miR-6780a-3p	1	0	0	0	1
hsa-miR-6782-5p	1	0	0	0	1
hsa-miR-6794-5p	1	1	0	0	2
hsa-miR-6797-5p	1	0	0	0	1
hsa-miR-6799-5p	1	0	0	0	1
hsa-miR-6800-5p	1	0	0	0	1
hsa-miR-6802-3p	1	0	0	0	1
hsa-miR-6802-5p	1	0	0	0	1
hsa-miR-6805-5p	1	0	0	0	1
hsa-miR-6807-5p	1	0	0	0	1
hsa-miR-6808-3p	1	0	0	0	1
hsa-miR-6818-5p	1	0	0	0	1
hsa-miR-6820-3p	1	0	0	0	1
hsa-miR-6823-5p	1	0	0	0	1
hsa-miR-6824-3p	1	0	0	0	1
hsa-miR-6825-5p	2	0	0	1	3
hsa-miR-6832-5p	1	0	0	0	1
hsa-miR-6833-5p	1	0	0	0	1
hsa-miR-6836-5p	1	0	0	0	1
hsa-miR-6837-3p	1	0	0	0	1
hsa-miR-6837-5p	2	0	0	0	2
hsa-miR-6842-3p	1	0	0	0	1
hsa-miR-6846-3p	1	0	0	0	1
hsa-miR-6851-5p	1	0	0	0	1
hsa-miR-6856-5p	1	0	0	0	1
hsa-miR-6857-5p	1	0	0	1	2
hsa-miR-6859-3p	1	0	0	0	1
hsa-miR-6868-5p	1	1	0	0	2
hsa-miR-6870-5p	1	0	0	0	1
hsa-miR-6880-5p	2	0	0	0	2
hsa-miR-6881-3p	1	0	0	0	1
hsa-miR-6888-5p	1	0	0	0	1
hsa-miR-6892-3p	2	0	0	0	2
hsa-miR-6895-5p	1	1	0	0	2
hsa-miR-711	0	0	1	0	1
hsa-miR-7106-3p	1	0	0	0	1
hsa-miR-7111-3p	1	0	0	0	1
hsa-miR-7111-5p	1	0	0	0	1
hsa-miR-7113-5p	2	0	0	0	2
hsa-miR-7150	1	0	0	1	2
hsa-miR-7155-5p	1	0	0	0	1
hsa-miR-7160-3p	1	0	0	0	1
hsa-miR-7-5p	1	0	0	0	1
hsa-miR-761	0	0	1	0	1
hsa-miR-764	2	0	1	0	3
hsa-miR-766-3p	1	0	0	0	1
hsa-miR-7843-3p	1	0	0	0	1
hsa-miR-7847-3p	1	0	0	0	1
hsa-miR-7850-5p	1	0	0	0	1
hsa-miR-7855-5p	1	0	0	0	1
hsa-miR-7973	1	0	0	0	1
hsa-miR-7978	1	0	0	0	1
hsa-miR-8071	1	0	0	0	1
hsa-miR-8078	1	1	0	1	3
hsa-miR-8085	1	0	0	0	1
hsa-miR-8089	1	1	0	0	2
hsa-miR-873-5p.2	1	0	0	0	1
hsa-miR-877	0	0	1	0	1
hsa-miR-889-5p	1	0	0	0	1
hsa-miR-92a-2-5p	1	0	1	0	2
hsa-miR-938	0	0	1	0	1
hsa-miR-939-5p	1	0	0	0	1
hsa-miR-943	1	0	1	0	2
GPx6
hsa-miR-100-3p	1	0	1	0	2
hsa-miR-101-5p	1	0	0	0	1
hsa-miR-106b	0	0	1	0	1
hsa-miR-1193	0	0	1	0	1
hsa-miR-1199-3p	1	0	0	0	1
hsa-miR-1205	1	0	1	0	2
hsa-miR-1207-5p	2	1	1	1	5
hsa-miR-1224-5p	1	0	0	0	1
hsa-miR-1225-5p	1	0	0	0	1
hsa-miR-1227-3p	1	0	0	0	1
hsa-miR-1229-5p	2	0	0	0	2
hsa-miR-1233-5p	1	1	0	0	2
hsa-miR-1243	0	0	1	0	1
hsa-miR-1245a	1	0	1	1	3
hsa-miR-1251-3p	1	0	0	0	1
hsa-miR-1252-5p	1	0	0	0	1
hsa-miR-1266-5p	1	0	1	0	2
hsa-miR-1270	2	0	0	0	2
hsa-miR-1286	0	0	1	0	1
hsa-miR-129*	0	0	1	0	1
hsa-miR-129-3p	0	0	1	0	1
hsa-miR-1293	1	0	0	0	1
hsa-miR-1294	1	0	1	1	3
hsa-miR-1295b-5p	1	0	0	0	1
hsa-miR-1302	0	0	1	0	1
hsa-miR-1303	0	0	1	0	1
hsa-miR-1304-3p	1	0	0	0	1
hsa-miR-1324	0	0	1	0	1
hsa-miR-133a-3p.2	1	0	0	1	2
hsa-miR-133b	1	0	0	1	2
hsa-miR-135a*	0	0	1	0	1
hsa-miR-146a-5p	1	1	1	1	4
hsa-miR-146b-5p	1	1	1	1	4
hsa-miR-148a-5p	1	0	1	1	3
hsa-miR-153-5p	1	0	0	0	1
hsa-miR-155-3p	1	0	1	0	2
hsa-miR-185-5p	2	1	1	1	5
hsa-miR-1909-3p	1	1	1	0	3
hsa-miR-1912	1	0	0	0	1
hsa-miR-1914-3p	1	0	1	0	2
hsa-miR-193b-5p	2	0	1	0	3
hsa-miR-197-5p	2	0	0	0	2
hsa-miR-1976	1	0	1	0	2
hsa-miR-200a-5p	1	0	0	0	1
hsa-miR-200b-3p	1	0	1	0	2
hsa-miR-200b-5p	1	0	0	0	1
hsa-miR-200c-3p	1	0	1	0	2
hsa-miR-202-5p	2	0	0	0	2
hsa-miR-204-3p	1	0	0	0	1
hsa-miR-204-5p	1	0	0	0	1
hsa-miR-205-3p	1	0	1	0	2
hsa-miR-205-5p	1	0	1	0	2
hsa-miR-211-3p	2	1	0	1	4
hsa-miR-211-5p	1	0	0	0	1
hsa-miR-2115*	0	0	1	0	1
hsa-miR-2116-5p	1	0	0	0	1
hsa-miR-21-3p	1	0	1	0	2
hsa-miR-215-3p	1	0	0	0	1
hsa-miR-216b-3p	0	0	1	1	2
hsa-miR-22-5p	1	0	0	0	1
hsa-miR-220b	0	0	1	0	1
hsa-miR-2278	1	0	1	0	2
hsa-miR-2392	1	0	0	0	1
hsa-miR-24-3p	1	0	1	0	2
hsa-miR-2467-5p	1	1	0	1	3
hsa-miR-2681-3p	1	0	0	1	2
hsa-miR-27b*	0	0	1	0	1
hsa-miR-2909	1	0	0	0	1
hsa-miR-298	1	0	0	0	1
hsa-miR-29a-5p	1	0	0	0	1
hsa-miR-302b-5p	1	0	0	0	1
hsa-miR-302c-5p	1	0	0	0	1
hsa-miR-302d-5p	1	0	0	0	1
hsa-miR-3065-3p	0	0	1	0	1
hsa-miR-3065-5p	1	0	1	0	2
hsa-miR-3074-5p	1	1	0	0	2
hsa-miR-30c-1-3p	1	0	1	0	2
hsa-miR-30c-2-3p	1	0	1	0	2
hsa-miR-3121-5p	1	0	0	0	1
hsa-miR-3122	1	0	0	0	1
hsa-miR-3125	1	0	0	0	1
hsa-miR-3126-5p	0	0	1	0	1
hsa-miR-3128	1	0	0	0	1
hsa-miR-3132	2	0	0	0	2
hsa-miR-3134	1	0	1	0	2
hsa-miR-3136	0	0	1	0	1
hsa-miR-3138	0	0	1	0	1
hsa-miR-3140-3p	2	0	0	0	2
hsa-miR-3140-5p	1	0	0	0	1
hsa-miR-3145-3p	1	0	1	0	2
hsa-miR-3150b-3p	3	1	0	1	5
hsa-miR-3153	1	0	0	0	1
hsa-miR-3154	0	0	1	0	1
hsa-miR-3158-5p	1	0	0	1	2
hsa-miR-3160-5p	1	0	0	0	1
hsa-miR-3162-5p	1	0	1	1	3
hsa-miR-3168	1	0	1	0	2
hsa-miR-3170	1	0	1	0	2
hsa-miR-3172	0	0	1	0	1
hsa-miR-3173-3p	3	0	1	1	5
hsa-miR-3179	1	1	0	0	2
hsa-miR-3185	2	0	1	0	3
hsa-miR-3199	1	0	1	1	3
hsa-miR-3202	2	1	1	1	5
hsa-miR-329-3p	3	0	1	1	5
hsa-miR-3591-3p	1	0	0	1	2
hsa-miR-3606-3p	1	0	0	0	1
hsa-miR-3607-5p	1	0	0	0	1
hsa-miR-3609	1	0	0	0	1
hsa-miR-3622a-5p	1	1	0	0	2
hsa-miR-362-3p	3	0	1	1	5
hsa-miR-363-5p	1	0	0	0	1
hsa-miR-3654	1	1	0	1	3
hsa-miR-365a-5p	1	0	0	1	2
hsa-miR-365b-5p	1	0	0	1	2
hsa-miR-3661	1	0	0	1	2
hsa-miR-3665	2	1	0	1	4
hsa-miR-3672	1	0	0	0	1
hsa-miR-370-3p	1	0	0	0	1
hsa-miR-382-3p	1	0	0	0	1
hsa-miR-383-5p.1	1	0	1	0	2
hsa-miR-3911	1	0	0	0	1
hsa-miR-3913-5p	1	0	0	0	1
hsa-miR-3915	1	0	0	0	1
hsa-miR-3916	1	0	0	0	1
hsa-miR-3919	2	1	0	0	3
hsa-miR-3920	1	0	0	0	1
hsa-miR-3934-3p	1	0	0	0	1
hsa-miR-3941	2	0	0	1	3
hsa-miR-3975	1	0	0	1	2
hsa-miR-4257	1	0	1	0	2
hsa-miR-4267	1	0	0	0	1
hsa-miR-4269	1	0	1	0	2
hsa-miR-4271	1	0	1	0	2
hsa-miR-429	1	0	1	0	2
hsa-miR-4290	0	0	1	0	1
hsa-miR-4297	1	0	0	0	1
hsa-miR-4298	0	0	1	0	1
hsa-miR-423-5p	0	0	1	0	1
hsa-miR-4251	0	0	1	0	1
hsa-miR-4306	2	1	1	1	5
hsa-miR-431-5p	1	0	0	0	1
hsa-miR-4316	1	0	0	0	1
hsa-miR-4329	0	0	1	0	1
hsa-miR-4423-3p	1	0	0	0	1
hsa-miR-4426	1	1	0	0	2
hsa-miR-4428	2	1	0	1	4
hsa-miR-4433a-3p	1	0	0	0	1
hsa-miR-4434	0	0	0	1	1
hsa-miR-4459	1	0	0	0	1
hsa-miR-4475	1	0	0	1	2
hsa-miR-4476	2	0	0	1	3
hsa-miR-4477b	1	0	0	0	1
hsa-miR-448	1	0	1	0	2
hsa-miR-4480	1	0	0	0	1
hsa-miR-4483	1	0	0	0	1
hsa-miR-4505	1	0	0	0	1
hsa-miR-450a-1-3p	1	0	0	0	1
hsa-miR-450b-3p	1	0	1	0	2
hsa-miR-4515	1	0	0	0	1
hsa-miR-4517	2	0	0	0	2
hsa-miR-4518	1	0	0	0	1
hsa-miR-452-3p	1	0	0	0	1
hsa-miR-4524a-3p	2	1	0	1	4
hsa-miR-4524b-3p	1	0	0	1	2
hsa-miR-4531	1	0	0	0	1
hsa-miR-455-5p	1	1	1	0	3
hsa-miR-4638-3p	1	0	0	0	1
hsa-miR-4639-3p	1	0	0	0	1
hsa-miR-4639-5p	1	0	0	0	1
hsa-miR-4643	1	0	0	0	1
hsa-miR-4644	2	1	0	1	4
hsa-miR-4646-5p	1	0	0	0	1
hsa-miR-4647	1	0	0	0	1
hsa-miR-4652-3p	1	0	0	0	1
hsa-miR-4659a-5p	1	0	0	0	1
hsa-miR-4659b-5p	1	0	0	0	1
hsa-miR-4662b	1	0	0	0	1
hsa-miR-4666a-3p	1	0	0	0	1
hsa-miR-4668-5p	1	0	0	0	1
hsa-miR-4677-5p	1	0	0	1	2
hsa-miR-4683	1	0	0	0	1
hsa-miR-4689	2	0	0	1	3
hsa-miR-4695-5p	3	1	0	1	5
hsa-miR-4698	1	0	0	0	1
hsa-miR-4700-3p	1	0	0	0	1
hsa-miR-4708-5p	1	0	0	0	1
hsa-miR-4710	1	0	0	1	2
hsa-miR-4713-3p	1	0	0	1	2
hsa-miR-4720-5p	1	0	0	0	1
hsa-miR-4724-5p	1	0	0	0	1
hsa-miR-4725-3p	1	0	0	0	1
hsa-miR-4726-3p	1	0	0	0	1
hsa-miR-4731-3p	0	0	0	1	1
hsa-miR-4736	2	0	0	0	2
hsa-miR-4743-3p	1	1	0	0	2
hsa-miR-4747-5p	1	0	0	0	1
hsa-miR-4755-5p	1	0	0	0	1
hsa-miR-4756-3p	1	0	0	0	1
hsa-miR-4763-3p	2	1	0	0	3
hsa-miR-4768-3p	1	0	0	0	1
hsa-miR-4777-5p	1	0	0	0	1
hsa-miR-4784	3	1	0	1	5
hsa-miR-4799-3p	1	0	0	0	1
hsa-miR-485-5p	1	1	1	1	4
hsa-miR-487a-3p	1	0	0	0	1
hsa-miR-487a-3p	1	0	0	0	1
hsa-miR-490-5p	1	0	0	0	1
hsa-miR-493	0	0	1	0	1
hsa-miR-5001-3p	1	0	0	0	1
hsa-miR-5003-5p	1	0	0	0	1
hsa-miR-5006-3p	1	0	0	0	1
hsa-miR-5007-5p	1	0	0	0	1
hsa-miR-5087	1	0	0	0	1
hsa-miR-5088-3p	1	0	0	0	1
hsa-miR-5089-5p	1	0	0	0	1
hsa-miR-513a-3p	1	0	1	0	2
hsa-miR-513c-3p	1	0	0	0	1
hsa-miR-518d-5p	1	0	1	0	2
hsa-miR-518e-5p	1	0	1	0	2
hsa-miR-518f-5p	1	0	1	0	2
hsa-miR-5192	1	0	0	0	1
hsa-miR-5194	1	0	0	0	1
hsa-miR-5196-5p	1	0	0	1	2
hsa-miR-519a-5p	1	0	1	0	2
hsa-miR-519b-5p	1	0	1	0	2
hsa-miR-519c-5p	1	0	1	0	2
hsa-miR-520c-5p	1	0	1	0	2
hsa-miR-520g-3p	1	1	1	0	3
hsa-miR-520g-5p	1	0	0	0	1
hsa-miR-520h	1	1	1	0	3
hsa-miR-522-5p	1	0	1	0	2
hsa-miR-523-5p	1	0	1	0	2
hsa-miR-526a	1	0	1	0	2
hsa-miR-539-5p	1	0	1	1	3
hsa-miR-542-3p	1	1	1	1	4
hsa-miR-544a	1	0	0	0	1
hsa-miR-548a-3p	1	0	0	0	1
hsa-miR-548ah-5p	1	0	0	0	1
hsa-miR-548ar-3p	1	0	0	0	1
hsa-miR-548at-5p	1	0	0	0	1
hsa-miR-548az-3p	1	0	0	0	1
hsa-miR-548e-3p	1	0	0	0	1
hsa-miR-548f-3p	1	0	0	0	1
hsa-miR-551a	1	0	0	0	1
hsa-miR-551b-3p	1	0	0	0	1
hsa-miR-5580-3p	1	0	0	0	1
hsa-miR-5581-5p	1	0	0	0	1
hsa-miR-5582-3p	1	0	0	1	2
hsa-miR-5582-5p	1	0	0	0	1
hsa-miR-5583-3p	1	0	0	0	1
hsa-miR-5587-5p	1	0	0	0	1
hsa-miR-5588-5p	1	0	0	0	1
hsa-miR-5589-5p	1	0	0	0	1
hsa-miR-561-3p	1	0	0	0	1
hsa-miR-5690	1	0	0	0	1
hsa-miR-5692b	1	0	0	0	1
hsa-miR-5692c	1	0	0	0	1
hsa-miR-5700	1	0	0	0	1
hsa-miR-570-3p	1	0	1	0	2
hsa-miR-5703	0	0	0	1	1
hsa-miR-571	1	1	1	0	3
hsa-miR-574-5p	1	0	1	0	2
hsa-miR-576-3p	1	0	0	0	1
hsa-miR-5787	1	0	0	0	1
hsa-miR-580-3p	1	0	1	1	3
hsa-miR-586	1	0	0	0	1
hsa-miR-589-5p	1	0	0	0	1
hsa-miR-593-5p	1	0	1	0	2
hsa-miR-603	2	0	0	1	3
hsa-miR-606	1	0	0	0	1
hsa-miR-6071	1	0	0	0	1
hsa-miR-6081	1	0	0	0	1
hsa-miR-6083	1	0	0	0	1
hsa-miR-6134	1	0	0	0	1
hsa-miR-620	2	0	0	1	3
hsa-miR-623	1	0	0	0	1
hsa-miR-625-5p	2	0	0	0	2
hsa-miR-627-3p	1	0	0	0	1
hsa-miR-631	1	0	0	0	1
hsa-miR-636	1	0	1	0	2
hsa-miR-638	1	0	0	0	1
hsa-miR-6505-5p	1	0	0	1	2
hsa-miR-6510-5p	1	1	0	0	2
hsa-miR-6513-5p	1	0	0	0	1
hsa-miR-651-3p	1	0	0	0	1
hsa-miR-6515-3p	2	0	0	0	2
hsa-miR-6516-3p	1	0	0	0	1
hsa-miR-657	1	0	0	0	1
hsa-miR-6715b-3p	1	0	0	0	1
hsa-miR-6715b-5p	1	0	0	0	1
hsa-miR-6722-3p	1	1	0	0	2
hsa-miR-6728-5p	1	0	0	0	1
hsa-miR-6731-5p	1	0	0	0	1
hsa-miR-6733-5p	1	0	0	0	1
hsa-miR-6734-3p	1	0	0	0	1
hsa-miR-6736-3p	1	0	0	0	1
hsa-miR-6738-3p	1	0	0	0	1
hsa-miR-6738-5p	1	0	0	0	1
hsa-miR-6739-5p	1	0	0	0	1
hsa-miR-6742-5p	1	0	0	0	1
hsa-miR-6745	1	0	0	0	1
hsa-miR-6752-3p	1	0	0	0	1
hsa-miR-6755-5p	1	0	0	0	1
hsa-miR-6756-5p	1	0	0	0	1
hsa-miR-6758-5p	1	1	0	0	2
hsa-miR-676-5p	1	0	0	0	1
hsa-miR-6766-5p	1	0	0	0	1
hsa-miR-6768-5p	1	1	0	1	3
hsa-miR-6773-3p	1	0	0	0	1
hsa-miR-6776-5p	1	0	0	0	1
hsa-miR-6778-5p	1	1	0	0	2
hsa-miR-6780b-5p	1	0	0	0	1
hsa-miR-6783-5p	2	0	0	0	2
hsa-miR-6788-5p	1	0	0	0	1
hsa-miR-6792-5p	1	0	0	0	1
hsa-miR-6794-3p	1	0	0	0	1
hsa-miR-6801-3p	1	0	0	0	1
hsa-miR-6806-5p	1	0	0	0	1
hsa-miR-6810-3p	1	0	0	0	1
hsa-miR-6823-5p	1	0	0	0	1
hsa-miR-6828-3p	1	0	0	1	2
hsa-miR-6830-5p	2	0	0	1	3
hsa-miR-6847-5p	1	0	0	0	1
hsa-miR-6855-5p	1	0	0	0	1
hsa-miR-6856-5p	1	0	0	0	1
hsa-miR-6858-5p	2	0	0	1	3
hsa-miR-6859-5p	1	0	0	0	1
hsa-miR-6861-5p	1	0	0	0	1
hsa-miR-6864-3p	1	0	0	0	1
hsa-miR-6866-5p	1	0	0	0	1
hsa-miR-6868-5p	1	0	0	0	1
hsa-miR-6871-5p	1	0	0	0	1
hsa-miR-6876-5p	2	0	0	1	3
hsa-miR-6878-5p	1	0	0	0	1
hsa-miR-6884-5p	1	1	0	0	2
hsa-miR-6886-3p	1	0	0	0	1
hsa-miR-6888-3p	1	0	0	1	2
hsa-miR-6891-5p	3	1	0	1	5
hsa-miR-6892-5p	1	0	0	1	2
hsa-miR-6893-3p	1	0	0	0	1
hsa-miR-7-1-3p	1	0	1	0	2
hsa-miR-7150	1	0	0	0	1
hsa-miR-7150	1	0	0	0	1
hsa-miR-7151-5p	1	0	0	0	1
hsa-miR-7153-5p	1	1	0	1	3
hsa-miR-7-2-3p	1	0	0	0	1
hsa-miR-7515	1	0	0	0	1
hsa-miR-760	1	0	1	0	2
hsa-miR-764	2	0	1	1	4
hsa-miR-766-5p	1	0	0	0	1
hsa-miR-767-3p	1	0	0	0	1
hsa-miR-769-3p	1	0	1	0	2
hsa-miR-7845-5p	4	1	0	1	6
hsa-miR-7847-3p	1	0	0	0	1
hsa-miR-7849-3p	1	0	0	0	1
hsa-miR-7854-3p	1	0	0	0	1
hsa-miR-8052	1	0	0	0	1
hsa-miR-8055	1	0	0	0	1
hsa-miR-8063	1	0	0	0	1
hsa-miR-8069	1	0	0	1	2
hsa-miR-8079	1	0	0	1	2
hsa-miR-8085	1	0	0	0	1
hsa-miR-8485	23	1	0	1	25
hsa-miR-873-5p.1	1	0	0	0	1
hsa-miR-877-5p	1	0	1	0	2
hsa-miR-887-5p	1	0	0	0	1
hsa-miR-892c-5p	1	0	0	0	1
hsa-miR-9	0	0	1	0	1
hsa-miR-924	1	0	1	0	2
hsa-miR-92a-2-5p	1	0	1	0	2
hsa-miR-938	1	0	0	0
GPx7
hsa-let-7a-5p	2	0	1	1	4
hsa-let-7b-5p	2	0	1	1	4
hsa-let-7c-5p	2	0	1	1	4
hsa-let-7d-5p	2	0	1	0	3
hsa-let-7e-5p	2	0	1	1	4
hsa-let-7f-5p	2	0	1	1	4
hsa-let-7g-5p	2	0	1	1	4
hsa-let-7i-5p	2	0	1	1	4
hsa-miR-101*	0	0	1	0	1
hsa-miR-10b*	0	0	1	0	1
hsa-miR-1185-5p	1	0	1	1	3
hsa-miR-1206	1	0	0	0	1
hsa-miR-1227	0	0	1	0	1
hsa-miR-1228-5p	1	1	0	0	2
hsa-miR-125b-2*	0	0	1	0	1
hsa-miR-1233-5p	1	0	0	0	1
hsa-miR-1250-3p	1	0	0	0	1
hsa-miR-1254	1	0	1	1	3
hsa-miR-1255a	1	0	0	0	1
hsa-miR-1255b-5p	1	0	0	0	1
hsa-miR-1259	0	0	1	0	1
hsa-miR-1262	1	0	0	0	1
hsa-miR-1273e	1	0	0	1	2
hsa-miR-127-5p	1	0	0	0	1
hsa-miR-1293	1	0	0	0	1
hsa-miR-1294	1	1	1	1	4
hsa-miR-129-5p	1	0	1	0	2
hsa-miR-133a-3p.1	1	0	1	0	2
hsa-miR-133a-3p.2	1	0	0	0	1
hsa-miR-133b	1	0	1	0	2
hsa-miR-136-3p	1	0	1	0	2
hsa-miR-137	1	0	1	1	3
hsa-miR-138-2-3p	1	0	1	0	2
hsa-miR-138-5p	1	0	1	0	2
hsa-miR-139-3p 1	0	0	1	0	1
hsa-miR-1468-3p	1	0	0	0	1
hsa-miR-151-5p	0	0	1	0	1
hsa-miR-153-5p	2	1	0	1	4
hsa-miR-1537-5p	1	0	0	0	1
hsa-miR-181b-2-3p	1	0	0	0	1
hsa-miR-181b-3p	1	0	0	0	1
hsa-miR-182-5p	1	0	1	0	2
hsa-miR-183-5p.2	1	0	0	0	1
hsa-miR-188-3p	0	0	1	0	1
hsa-miR-193a-5p	1	0	0	0	1
hsa-miR-194-3p	1	0	1	0	2
hsa-miR-1975	0	0	1	0	1
hsa-miR-19a	0	0	1	0	1
hsa-miR-19b	0	0	1	0	1
hsa-miR-202-3p	2	1	1	1	5
hsa-miR-202-5p	1	0	0	0	1
hsa-miR-204-5p	1	0	1	0	2
hsa-miR-205-3p	1	0	0	0	1
hsa-miR-2054	1	0	1	0	2
hsa-miR-211-5p	1	0	1	0	2
hsa-miR-219-5p	0	0	1	0	1
hsa-miR-220c	0	0	1	0	1
hsa-miR-2276	0	0	1	0	1
hsa-miR-2278	0	0	1	0	1
hsa-miR-27a-3p	1	0	0	0	1
hsa-miR-27b-3p	1	0	0	0	1
hsa-miR-28-3p	1	0	1	0	2
hsa-miR-299-5p	1	0	1	0	2
hsa-miR-29a-3p	1	1	1	1	4
hsa-miR-29b-2-5p	1	0	0	0	1
hsa-miR-29b-3p	1	1	1	1	4
hsa-miR-29c-3p	1	1	1	1	4
hsa-miR-3064-3p	1	1	0	1	3
hsa-miR-30c-1-3p	1	0	1	0	2
hsa-miR-30c-2-3p	1	0	1	0	2
hsa-miR-3116	1	0	1	0	2
hsa-miR-3125	1	0	1	0	2
hsa-miR-3135a	1	0	1	0	2
hsa-miR-3140	0	0	1	0	1
hsa-miR-3150b-3p	1	0	0	1	2
hsa-miR-31-5p	1	0	1	0	2
hsa-miR-3161	1	0	1	0	2
hsa-miR-3165	1	0	0	0	1
hsa-miR-3173	0	0	1	0	1
hsa-miR-3185	1	0	1	0	2
hsa-miR-3187-3p	1	0	0	0	1
hsa-miR-3189-3p	1	0	1	0	2
hsa-miR-331-5p	0	0	1	0	1
hsa-miR-335-5p	1	0	1	0	2
hsa-miR-337-3p	1	0	0	0	1
hsa-miR-33a-5p	2	0	1	0	3
hsa-miR-33b-5p	2	0	1	0	3
hsa-miR-3529-3p	1	0	0	1	2
hsa-miR-3613-3p	1	0	0	0	1
hsa-miR-361-3p	1	0	1	0	2
hsa-miR-3622a-5p	1	0	0	0	1
hsa-miR-363-5p	1	0	0	0	1
hsa-miR-3649	1	0	0	0	1
hsa-miR-3652	2	0	0	1	3
hsa-miR-3671	1	0	0	1	2
hsa-miR-3679-3p	1	1	0	1	3
hsa-miR-3679-5p	1	0	0	0	1
hsa-miR-3680-3p	1	0	0	0	1
hsa-miR-3682-5p	1	0	0	1	2
hsa-miR-369-3p	1	1	1	1	4
hsa-miR-373*	0	0	1	0	1
hsa-miR-374c-5p	1	0	0	0	1
hsa-miR-376a*	0	0	1	0	1
hsa-miR-378j	1	0	0	0	1
hsa-miR-3916	1	0	0	1	2
hsa-miR-409-3p	0	0	1	0	1
hsa-miR-4257	0	0	1	0	1
hsa-miR-4266	0	0	1	0	1
hsa-miR-4272	0	0	1	0	1
hsa-miR-4281	1	0	0	0	1
hsa-miR-4286	0	0	1	0	1
hsa-miR-4287	1	0	1	0	2
hsa-miR-4299	1	0	1	1	3
hsa-miR-4316	0	0	1	0	1
hsa-miR-4323	1	0	0	0	1
hsa-miR-432-3p	1	0	1	0	2
hsa-miR-4420	1	0	0	0	1
hsa-miR-4423-3p	1	0	0	0	1
hsa-miR-4428	1	0	0	0	1
hsa-miR-4430	2	0	0	1	3
hsa-miR-4433a-3p	1	0	0	0	1
hsa-miR-4435	1	1	0	0	2
hsa-miR-4445-5p	1	0	0	0	1
hsa-miR-4446-5p	1	0	0	0	1
hsa-miR-4458	2	0	0	0	2
hsa-miR-4469	1	0	0	0	1
hsa-miR-4476	1	1	0	1	3
hsa-miR-4482-3p	1	0	0	1	2
hsa-miR-4483	1	0	0	0	1
hsa-miR-449b*	0	0	1	0	1
hsa-miR-4500	2	0	0	1	3
hsa-miR-4505	1	0	0	0	1
hsa-miR-4533	1	0	0	1	2
hsa-miR-4678	2	0	0	1	3
hsa-miR-4685-3p	1	0	0	0	1
hsa-miR-4689	1	1	0	0	2
hsa-miR-4690-3p	1	0	0	0	1
hsa-miR-4696	1	0	0	0	1
hsa-miR-4697-3p	1	0	0	0	1
hsa-miR-4698	1	0	0	1	2
hsa-miR-4701-3p	1	0	0	0	1
hsa-miR-4701-5p	1	0	0	0	1
hsa-miR-4715-3p	1	0	0	0	1
hsa-miR-4718	1	0	0	0	1
hsa-miR-4758-3p	1	1	0	0	2
hsa-miR-4760-3p	1	0	0	0	1
hsa-miR-4776-3p	1	0	0	0	1
hsa-miR-4781-3p	1	0	0	1	2
hsa-miR-4784	1	0	0	1	2
hsa-miR-4793-5p	1	0	0	0	1
hsa-miR-4797-5p	1	0	0	0	1
hsa-miR-491-3p	0	0	1	0	1
hsa-miR-4999-5p	1	0	0	0	1
hsa-miR-5002-5p	1	0	0	0	1
hsa-miR-5003-5p	1	0	0	0	1
hsa-miR-5004-3p	1	1	0	0	2
hsa-miR-500a-5p	1	0	0	0	1
hsa-miR-508-3p	0	0	1	0	1
hsa-miR-5093	1	0	0	0	1
hsa-miR-513a-5p	1	0	1	1	3
hsa-miR-518a-5p	0	0	1	0	1
hsa-miR-5187-5p	1	0	0	0	1
hsa-miR-5192	1	0	0	0	1
hsa-miR-5196-3p	1	0	0	0	1
hsa-miR-5197-5p	1	0	0	0	1
hsa-miR-527	0	0	1	0	1
hsa-miR-541-3p	1	0	0	0	1
hsa-miR-548aj-5p	1	0	0	1	2
hsa-miR-548aw	1	1	0	0	2
hsa-miR-548f-5p	1	0	0	1	2
hsa-miR-548g-5p	1	0	0	1	2
hsa-miR-548p	0	0	1	0	1
hsa-miR-548s	1	0	0	0	1
hsa-miR-548x-5p	1	0	0	1	2
hsa-miR-552-3p	1	0	0	0	1
hsa-miR-5582-5p	1	0	0	0	1
hsa-miR-5587-5p	1	0	0	0	1
hsa-miR-561	0	0	1	0	1
hsa-miR-5681b	1	0	0	1	2
hsa-miR-5685	1	0	0	0	1
hsa-miR-5692a	2	1	0	1	4
hsa-miR-5693	1	0	0	0	1
hsa-miR-5696	1	0	0	0	1
hsa-miR-5702	1	0	0	0	1
hsa-miR-5787	1	0	0	0	1
hsa-miR-579-3p	1	0	1	0	2
hsa-miR-584	0	0	1	0	1
hsa-miR-588	1	0	0	0	1
hsa-miR-590-3p	0	0	1	0	1
hsa-miR-599	1	0	0	0	1
hsa-miR-607	1	1	1	0	3
hsa-miR-6083	2	0	0	1	3
hsa-miR-6134	1	0	0	0	1
hsa-miR-616*	0	0	1	0	1
hsa-miR-629	0	0	1	0	1
hsa-miR-647	1	0	0	0	1
hsa-miR-6506-3p	1	0	0	0	1
hsa-miR-6516-3p	1	0	0	0	1
hsa-miR-653-3p	1	0	0	1	2
hsa-miR-654-5p	1	0	0	0	1
hsa-miR-655-3p	1	0	1	1	3
hsa-miR-659-3p	1	0	1	0	2
hsa-miR-664b-3p	1	0	1	0	2
hsa-miR-665	1	0	1	0	2
hsa-miR-6731-5p	1	0	0	0	1
hsa-miR-6735-3p	1	0	0	0	1
hsa-miR-6736-5p	1	0	0	0	1
hsa-miR-6740-5p	1	0	0	0	1
hsa-miR-6741-5p	1	0	0	0	1
hsa-miR-6745	1	0	0	0	1
hsa-miR-675*	0	0	1	0	1
hsa-miR-6756-5p	1	1	0	0	2
hsa-miR-6758-3p	1	0	0	0	1
hsa-miR-6766-5p	1	1	0	1	3
hsa-miR-6768-5p	1	1	0	0	2
hsa-miR-6778-3p	1	0	0	0	1
hsa-miR-6778-5p	1	0	0	0	1
hsa-miR-6782-3p	1	0	0	0	1
hsa-miR-6788-5p	1	0	0	0	1
hsa-miR-6791-3p	1	1	0	1	3
hsa-miR-6801-5p	1	0	0	0	1
hsa-miR-6809-5p	1	0	0	0	1
hsa-miR-6829-3p	1	1	0	1	3
hsa-miR-6832-3p	1	0	0	0	1
hsa-miR-6836-3p	1	0	0	1	2
hsa-miR-6839-5p	1	0	0	0	1
hsa-miR-6842-3p	1	1	0	1	3
hsa-miR-6845-3p	1	0	0	0	1
hsa-miR-6847-5p	1	1	0	1	3
hsa-miR-6853-3p	1	0	0	1	2
hsa-miR-6856-3p	1	0	0	1	2
hsa-miR-6858-5p	1	1	0	0	2
hsa-miR-6859-5p	1	0	0	0	1
hsa-miR-6867-3p	1	0	0	1	2
hsa-miR-6876-5p	1	1	0	1	3
hsa-miR-6878-3p	1	0	0	0	1
hsa-miR-6878-5p	1	0	0	0	1
hsa-miR-6880-5p	1	0	0	0	1
hsa-miR-6890-3p	1	1	0	0	2
hsa-miR-6894-5p	1	0	0	0	1
hsa-miR-6895-3p	1	0	0	0	1
hsa-miR-708*	0	0	1	0	1
hsa-miR-7113-3p	1	0	0	0	1
hsa-miR-744-3p	1	0	1	0	2
hsa-miR-762	0	0	1	0	1
hsa-miR-765	0	0	1	0	1
hsa-miR-767-5p	1	0	1	0	2
hsa-miR-7843-3p	1	0	0	0	1
hsa-miR-7847-3p	1	0	0	0	1
hsa-miR-7854-3p	1	0	0	0	1
hsa-miR-8063	1	0	0	0	1
hsa-miR-8071	1	0	0	0	1
hsa-miR-8081	1	0	0	0	1
hsa-miR-8084	1	0	0	0	1
hsa-miR-8085	1	0	0	0	1
hsa-miR-875-3p	1	0	1	0	2
hsa-miR-877	0	0	1	0	1
hsa-miR-9	0	0	1	0	1
hsa-miR-98-5p	2	0	1	1	4
GPx8
hsa-let-7a	0	0	1	0	1
hsa-let-7b	0	0	1	0	1
hsa-let-7c	0	0	1	0	1
hsa-let-7d	0	0	1	0	1
hsa-let-7e	0	0	1	0	1
hsa-let-7f	0	0	1	0	1
hsa-let-7g	0	0	1	0	1
hsa-let-7i	0	0	1	0	1
hsa-miR-101-3p.2	1	0	0	0	1
hsa-miR-103a-3p	0	0	1	1	2
hsa-miR-107	0	0	1	1	2
hsa-miR-1182	0	0	0	1	1
hsa-miR-124-3p	0	0	0	1	1
hsa-miR-125a-3p	0	0	1	0	1
hsa-miR-1250-3p	0	0	0	1	1
hsa-miR-1252-3p	0	0	0	1	1
hsa-miR-1255b-2-3p	0	1	0	0	1
hsa-miR-1277-5p	0	0	0	1	1
hsa-miR-128	0	0	1	0	1
hsa-miR-129-5p	0	0	1	1	2
hsa-miR-1297	0	0	1	1	2
hsa-miR-1304-5p	0	0	0	1	1
hsa-miR-1305	0	1	0	1	2
hsa-miR-130b-5p	0	0	0	1	1
hsa-miR-133a-3p	0	1	1	0	2
hsa-miR-133b	0	1	1	0	2
hsa-miR-136	0	0	1	0	1
hsa-miR-143-3p	0	0	0	0	0
hsa-miR-150	0	0	1	0	1
hsa-miR-154	0	0	1	0	1
hsa-miR-15a	0	0	1	0	1
hsa-miR-15b	0	0	1	0	1
hsa-miR-16	0	0	1	0	1
hsa-miR-181a-5p	0	1	1	0	2
hsa-miR-181b-5p	0	1	1	1	3
hsa-miR-181c-5p	0	1	1	0	2
hsa-miR-181d-5p	0	1	1	1	3
hsa-miR-1827	0	0	0	1	1
hsa-miR-185-5p	1	0	1	1	3
hsa-miR-190a-3p	0	0	0	1	1
hsa-miR-1910-5p	0	1	0	1	2
hsa-miR-193a-5p	1	0	0	1	2
hsa-miR-195	0	0	1	0	1
hsa-miR-200b	0	0	1	0	1
hsa-miR-200c	0	0	1	0	1
hsa-miR-204-3p	0	0	0	1	1
hsa-miR-205-3p	0	0	0	1	1
hsa-miR-205-5p	0	0	0	1	1
hsa-miR-219-5p	0	0	1	0	1
hsa-miR-223-3p	0	1	1	1	3
hsa-miR-224	0	0	1	0	1
hsa-miR-24-3p	0	0	1	1	2
hsa-miR-26a-5p	0	0	1	1	2
hsa-miR-26b-3p	0	1	0	0	1
hsa-miR-26b-5p	0	1	1	1	3
hsa-miR-3064-3p	0	0	0	1	1
hsa-miR-30a-3p	0	0	0	1	1
hsa-miR-30c-1-3p	0	1	0	1	2
hsa-miR-30c-2-3p	0	1	0	1	2
hsa-miR-30d-3p	0	0	0	1	1
hsa-miR-30e-3p	0	0	0	1	1
hsa-miR-302f	0	1	0	0	1
hsa-miR-3126-3p	0	1	0	1	2
hsa-miR-3143	0	1	0	1	2
hsa-miR-3145-3p	0	0	0	1	1
hsa-miR-3160-3p	0	0	0	1	1
hsa-miR-335-3p	0	0	0	1	1
hsa-miR-33b	0	0	1	0	1
hsa-miR-340	0	0	1	0	1
hsa-miR-34a-5p	1	0	0	0	1
hsa-miR-34c-5p	1	0	0	0	1
hsa-miR-361-5p	0	0	1	0	1
hsa-miR-3613-3p	0	0	0	1	1
hsa-miR-3614-5p	0	0	0	1	1
hsa-miR-3646	0	0	0	1	1
hsa-miR-3662	0	0	0	1	1
hsa-miR-3672	0	0	0	1	1
hsa-miR-3714	0	1	0	1	2
hsa-miR-374a	0	0	1	0	1
hsa-miR-374b	0	0	1	0	1
hsa-miR-376a-3p	1	0	0	0	1
hsa-miR-376b-3p	1	0	0	0	1
hsa-miR-3924	0	0	0	1	1
hsa-miR-3975	0	0	0	1	1
hsa-miR-424	0	0	1	0	1
hsa-miR-425	0	0	1	0	1
hsa-miR-4262	0	1	0	0	1
hsa-miR-4272	0	0	0	1	1
hsa-miR-4276	0	1	0	0	1
hsa-miR-4288	0	1	0	0	1
hsa-miR-429	0	0	1	0	1
hsa-miR-4306	1	1	0	0	2
hsa-miR-4317	0	1	0	1	2
hsa-miR-4433a-3p	0	1	0	0	1
hsa-miR-4452	0	0	0	1	1
hsa-miR-4496	0	0	0	1	1
hsa-miR-4499	0	1	0	1	2
hsa-miR-449a	1	0	0	0	1
hsa-miR-449b-5p	1	0	0	0	1
hsa-miR-4500	0	1	0	0	1
hsa-miR-4513	0	0	0	1	1
hsa-miR-4516	0	1	0	1	2
hsa-miR-451b	0	1	0	1	2
hsa-miR-4524a-3p	0	0	0	1	1
hsa-miR-4524b-3p	0	0	0	1	1
hsa-miR-4644	1	0	0	0	1
hsa-miR-4650-5p	0	0	0	1	1
hsa-miR-4652-3p	0	0	0	1	1
hsa-miR-4659a-3p	0	0	0	1	1
hsa-miR-4659b-3p	0	0	0	1	1
hsa-miR-4668-3p	0	0	0	1	1
hsa-miR-4680-3p	0	0	0	1	1
hsa-miR-4697-3p	0	1	0	0	1
hsa-miR-4710	0	1	0	0	1
hsa-miR-4726-3p	0	0	0	1	1
hsa-miR-4729	0	1	0	0	1
hsa-miR-4736	0	0	0	1	1
hsa-miR-4743-3p	0	0	0	1	1
hsa-miR-4762-3p	0	0	0	1	1
hsa-miR-4768-5p	0	0	0	1	1
hsa-miR-4770	1	0	0	0	1
hsa-miR-4772-5p	0	1	0	0	1
hsa-miR-4781-3p	0	0	0	1	1
hsa-miR-4786-5p	0	0	0	1	1
hsa-miR-486-5p	1	1	1	1	4
hsa-miR-494	0	0	1	0	1
hsa-miR-495	0	0	1	0	1
hsa-miR-497	0	0	1	0	1
hsa-miR-498	0	0	0	1	1
hsa-miR-5011-5p	0	0	0	1	1
hsa-miR-504-3p	0	1	0	1	2
hsa-miR-506-3p	0	0	0	1	1
hsa-miR-5089-5p	0	0	0	1	1
hsa-miR-5095	0	1	0	1	2
hsa-miR-513b-3p	0	0	0	1	1
hsa-miR-515-5p	0	1	0	0	1
hsa-miR-515-5p	0	0	0	1	1
hsa-miR-519d-5p	0	1	0	0	1
hsa-miR-519e-5p	0	1	0	1	2
hsa-miR-539	0	0	1	0	1
hsa-miR-542-3p	0	0	1	1	2
hsa-miR-543	0	0	1	0	1
hsa-miR-548c-3p	0	0	0	1	1
hsa-miR-558	0	0	0	1	1
hsa-miR-5587-5p	0	0	0	1	1
hsa-miR-582-5p	1	0	0	1	2
hsa-miR-601	0	0	0	1	1
hsa-miR-607	0	0	0	1	1
hsa-miR-6088	1	0	0	0	1
hsa-miR-619-5p	0	0	0	1	1
hsa-miR-6500-3p	0	0	0	1	1
hsa-miR-6506-5p	0	0	0	1	1
hsa-miR-6513-3p	0	0	0	1	1
hsa-miR-6513-5p	0	0	0	1	1
hsa-miR-660-3p	0	0	0	1	1
hsa-miR-6749-3p	0	1	0	0	1
hsa-miR-6778-3p	0	1	0	0	1
hsa-miR-6788-5p	0	1	0	1	2
hsa-miR-6801-5p	0	1	0	1	2
hsa-miR-6817-3p	0	0	0	1	1
hsa-miR-6832-5p	0	0	0	1	1
hsa-miR-6833-3p	0	0	0	1	1
hsa-miR-6844	0	0	0	1	1
hsa-miR-6847-5p	0	1	0	0	1
hsa-miR-6855-3p	0	0	0	1	1
hsa-miR-6873-3p	0	0	0	1	1
hsa-miR-6875-3p	0	0	0	1	1
hsa-miR-6878-5p	0	0	0	1	1
hsa-miR-6881-3p	0	0	0	1	1
hsa-miR-7110-3p	0	0	0	1	1
hsa-miR-7111-3p	0	0	0	1	1
hsa-miR-7154-5p	0	1	0	0	1
hsa-miR-7161-5p	0	0	0	1	1
hsa-miR-769-5p	0	0	0	1	1
hsa-miR-8087	0	0	0	1	1
hsa-miR-877-3p	0	0	0	1	1
hsa-miR-887-5p	0	1	0	0	1
hsa-miR-889-3p	0	0	0	1	1
hsa-miR-935	0	1	0	0	1
hsa-miR-940	0	0	0	1	1
hsa-miR-9-5p	0	0	1	1	2
hsa-miR-98	0	0	1	0	1
