# Supplementary material for: MicroRNAs as Potential Regulators of Glutathione Peroxidases Expression and Their Role in Obesity and Related Pathologies
Source: Int J Mol Sci. 2018 Apr 14;19(4):1199. doi: 10.3390/ijms19041199 (PMC5979329; doi:10.3390/ijms19041199)
Supplement: Supplementary file 1 [file ijms-19-01199-s001.zip › Table S2.xlsx]

## Sheet: Table S2
Table S2. Overview of number of softwares that predicted each mature miRNAs targeting each GPXs.(Missing number denotes none software predicted respective miRNA for respective GPX.)
	GPx1	GPx2	GPx3	GPx4	GPx5	GPx6	GPx7	GPx8
hsa-let-7a-5p			1				3	1
hsa-let-7b-5p			1				3	1
hsa-let-7c-5p			1				3	1
hsa-let-7d-5p			1				2	1
hsa-let-7e-5p			1				3	1
hsa-let-7f-5p			1				3	1
hsa-let-7g-5p			1				3	1
hsa-let-7i -5p		1	1				3	1
hsa-let-7i-3p	1
hsa-miR-100-3p						2
hsa-miR-101-3p.2								1
hsa-miR-101-5p						1	1
hsa-miR-103a-3p	1							2
hsa-miR-106b-3p	1					1
hsa-miR-107	1							2
hsa-miR-10b-3p							1
hsa-miR-1181	1
hsa-miR-1182								1
hsa-miR-1184		1			1
hsa-miR-1185-5p							3
hsa-miR-1193						1
hsa-miR-1197			1
hsa-miR-1199-3p						1
hsa-miR-1199-5p					1
hsa-miR-1200			1
hsa-miR-1202	1
hsa-miR-1204			1
hsa-miR-1205		1			1	2	1
hsa-miR-1206							1
hsa-miR-1207-3p	1		1
hsa-miR-1207-5p	1			1	2	5
hsa-miR-1208			1
hsa-miR-1224-5p						1
hsa-miR-1225-5p						1
hsa-miR-122-5p			2
hsa-miR-1226-3p	1			1
hsa-miR-1226-5p	1		1
hsa-miR-1227-3p			1			1	1
hsa-miR-1227-5p			2
hsa-miR-1228-3p		2
hsa-miR-1228-5p							2
hsa-miR-1229-5p			2			2
hsa-miR-1231				1	1
hsa-miR-1233-5p			2			2	1
hsa-miR-1236-3p	1	1	1		1
hsa-miR-1237-5p				1
hsa-miR-1238-5p			1
hsa-miR-1243	1	1				1
hsa-miR-124-3p								1
hsa-miR-1245a						3
hsa-miR-1249-5p					1
hsa-miR-1250-3p							1	1
hsa-miR-1251-3p						1
hsa-miR-1252-3p								1
hsa-miR-1252-5p						1
hsa-miR-1253					3
hsa-miR-1254			1				3
hsa-miR-1255a			1		1		1
hsa-miR-1255b			1
hsa-miR-1255b-2-3p								1
hsa-miR-1255b-5p					1		1
hsa-miR-1259							1
hsa-miR-125a-3p	2				1			1
hsa-miR-125b-2-3p							1
hsa-miR-1260a				1
hsa-miR-1260b				1
hsa-miR-1262							1
hsa-miR-1264		2			1
hsa-miR-1265					2
hsa-miR-1266-5p			4			2
hsa-miR-1268a				1
hsa-miR-1268b				1
hsa-miR-1270			1		3	2
hsa-miR-1273c	1
hsa-miR-1273e							2
hsa-miR-1273f					4
hsa-miR-1273g-5p			1
hsa-miR-1273h-5p		1	1
hsa-miR-127-5p					1		1
hsa-miR-1276					2
hsa-miR-1277-5p								1
hsa-miR-128								1
hsa-miR-128-1-5p			1
hsa-miR-128-2-5p			1
hsa-miR-1285-3p			3
hsa-miR-1286			1		1	1
hsa-miR-1287-3p		1
hsa-miR-1287-5p				2
hsa-miR-1290	1			2	2
hsa-miR-1291			1
hsa-miR-1293			1			1	1
hsa-miR-129-3p						1
hsa-miR-1294						3	4
hsa-miR-1295b-5p			2			1
hsa-miR-129-5p					1	1	2	2
hsa-miR-1296-3p	2		1
hsa-miR-1296-5p					3
hsa-miR-1297								2
hsa-miR-1299	1
hsa-miR-1302						1
hsa-miR-1303	1					1
hsa-miR-1304-3p						1
hsa-miR-1304-5p								1
hsa-miR-1305								2
hsa-miR-1306-5p	1				2
hsa-miR-130b-5p								1
hsa-miR-1321			3
hsa-miR-1324		1	2		2	1
hsa-miR-132-5p			2
hsa-miR-133a-3p								2
hsa-miR-133a-3p.1							2
hsa-miR-133a-3p.2						2	1
hsa-miR-133a-5p					1
hsa-miR-133b	1					2	2	2
hsa-miR-1343-5p			1		1
hsa-miR-134-3p			2
hsa-miR-134-5p					2
hsa-miR-135a-3p						1
hsa-miR-135b-3p					3
hsa-miR-136								1
hsa-miR-136-3p							2
hsa-miR-137							3
hsa-miR-138-2-3p					3		2
hsa-miR-138-5p							2
hsa-miR-139-3p			1		2
hsa-miR-139-3p 1							1
hsa-miR-1-3p					2
hsa-miR-140-3p.1					1
hsa-miR-140-5p			1
hsa-miR-143-3p					1
hsa-miR-143-3p
hsa-miR-144-5p		3
hsa-miR-1468-3p							1
hsa-miR-146a-5p			3			4
hsa-miR-146b-5p			3			4
hsa-miR-1470			1
hsa-miR-147a					2
hsa-miR-148a-5p						3
hsa-miR-148b-5p	1	1
hsa-miR-149-3p			3
hsa-miR-150								1
hsa-miR-150-3p			2
hsa-miR-151-5p							1
hsa-miR-153-5p						1	3
hsa-miR-1537-5p							1
hsa-miR-154								1
hsa-miR-155-3p	1					2
hsa-miR-1587	1	1
hsa-miR-15a								1
hsa-miR-15a-3p	1			1
hsa-miR-15b								1
hsa-miR-15b-3p	1	1
hsa-miR-16								1
hsa-miR-16-5p	1
hsa-miR-17-3p		2	1		1
hsa-miR-181a-5p								2
hsa-miR-181b-2-3p							1
hsa-miR-181b-3p							1
hsa-miR-181b-5p								3
hsa-miR-181c-5p					2			2
hsa-miR-181d-3p	2
hsa-miR-181d-5p								3
hsa-miR-182-5p							2
hsa-miR-1826		1
hsa-miR-1827			3					1
hsa-miR-183-5p.2							1
hsa-miR-185-5p	2	1	4		2	5		3
hsa-miR-188-3p				3	3
hsa-miR-188-3p							1
hsa-miR-18a-3p		2		1	1
hsa-miR-18a-5p		3
hsa-miR-18b-5p		3
hsa-miR-1908-5p				2
hsa-miR-1909-3p			3	1		3
hsa-miR-1909-5p				2
hsa-miR-190a-3p								1
hsa-miR-1910-3p		1
hsa-miR-1910-5p								2
hsa-miR-1911-3p	1
hsa-miR-1912			2			1
hsa-miR-1913				3
hsa-miR-1914-3p			2		2	2
hsa-miR-1915-3p			1
hsa-miR-193a-3p					1
hsa-miR-193a-5p							1	2
hsa-miR-193b-5p						3
hsa-miR-194-3p			3
hsa-miR-194-3p							2
hsa-miR-194-5p					3
hsa-miR-195-5p	1							1
hsa-miR-196a-3p	1
hsa-miR-196a-5p			1
hsa-miR-196b-5p			1
hsa-miR-1972				1
hsa-miR-1975							1
hsa-miR-197-5p			2		1	2
hsa-miR-1976		2			1	2
hsa-miR-198			1
hsa-miR-19a							1
hsa-miR-19b							1
hsa-miR-200a-5p						1
hsa-miR-200b								1
hsa-miR-200b-3p						2
hsa-miR-200b-5p			1			1
hsa-miR-200c-3p								1
hsa-miR-200c-5p					1
hsa-miR-200c-3p						2
hsa-miR-202-3p			2				4
hsa-miR-202-5p						2	1
hsa-miR-203a-5p			1
hsa-miR-204-3p						1		1
hsa-miR-204-5p						1	2
hsa-miR-205-3p						2	1	1
hsa-miR-2054							2
hsa-miR-205-5p					1	2		1
hsa-miR-206					2
hsa-miR-2110	3
hsa-miR-2110			1
hsa-miR-2113			2
hsa-miR-211-3p			1			4
hsa-miR-2114-5p			2
hsa-miR-2115-3p					1	1
hsa-miR-211-5p						1	2
hsa-miR-2116-5p					3	1
hsa-miR-21-3p						2
hsa-miR-214			1
hsa-miR-214-3p				4
hsa-miR-215-3p						1
hsa-miR-216b-3p						2
hsa-miR-216b-3p				1
hsa-miR-217	1
hsa-miR-219-5p							1	1
hsa-miR-220b		1				1
hsa-miR-220c
hsa-miR-221-5p			1
hsa-miR-223-3p								3
hsa-miR-224								1
hsa-miR-22-5p					4	1
hsa-miR-2276							1
hsa-miR-2276-5p					1
hsa-miR-2278			2		3	2	1
hsa-miR-2355-3p					2
hsa-miR-2392						1
hsa-miR-24-3p			2			2		2
hsa-miR-2467-3p		1
hsa-miR-2467-5p						3
hsa-miR-2681-3p						2
hsa-miR-2682-5p			1
hsa-miR-26a-5p								2
hsa-miR-26b-3p								1
hsa-miR-26b-5p								3
hsa-miR-27a-3p							1
hsa-miR-27b-3p							1
hsa-miR-27b-5p		2				1
hsa-miR-28-3p							2
hsa-miR-2909						1
hsa-miR-296-3p		2	2		3
hsa-miR-296-5p			3
hsa-miR-298			1		1	1
hsa-miR-299-3p					1
hsa-miR-299-5p							2
hsa-miR-29a	1
hsa-miR-29a-3p							4
hsa-miR-29a-5p						1
hsa-miR-29b-1-5p			2
hsa-miR-29b-2-5p							1
hsa-miR-29b-3p							4
hsa-miR-29c	1
hsa-miR-29c-3p							4
hsa-miR-300		1
hsa-miR-302b-5p						1
hsa-miR-302c-5p						1
hsa-miR-302d-5p						1
hsa-miR-302f					1			1
hsa-miR-3064-3p							3	1
hsa-miR-3065-3p	2
hsa-miR-3065-3p						1
hsa-miR-3065-5p						2
hsa-miR-3074-5p						2
hsa-miR-30a-3p					2			1
hsa-miR-30a-5p			1
hsa-miR-30b-3p		1	2
hsa-miR-30b-5p			1
hsa-miR-30c-1-3p		2	3			2	2	2
hsa-miR-30c-2-3p		2	2		1	2	2	2
hsa-miR-30c-5p			1
hsa-miR-30d-3p					2			1
hsa-miR-30d-5p			1
hsa-miR-30e-3p					2			1
hsa-miR-30e-5p			1
hsa-miR-3116			1				2
hsa-miR-3118					2
hsa-miR-3119			2
hsa-miR-3121-5p			1			1
hsa-miR-3122						1
hsa-miR-3125	4	2				1	2
hsa-miR-3126-3p								2
hsa-miR-3126-5p	1	1				1
hsa-miR-3128	1				1	1
hsa-miR-3129					1
hsa-miR-3132			4		2	2
hsa-miR-3134						2
hsa-miR-3135a							2
hsa-miR-3136						1
hsa-miR-3138			3			1
hsa-miR-3140							1
hsa-miR-3140-3p						2
hsa-miR-3140-5p		1	1		1	1
hsa-miR-3141	1
hsa-miR-3143								2
hsa-miR-3144-5p			1
hsa-miR-3145-3p						2		1
hsa-miR-3148					1
hsa-miR-3150a-3p			2		3
hsa-miR-3150b-3p						5	2
hsa-miR-3151-5p			1
hsa-miR-3153		2			1	1
hsa-miR-3154						1
hsa-miR-3155a		3	2
hsa-miR-3155b		3	1
hsa-miR-3156-3p				1
hsa-miR-3156-5p	1
hsa-miR-3157			1
hsa-miR-3158-3p			2
hsa-miR-3158-5p		1	3		2	2
hsa-miR-31-5p							2
hsa-miR-3160-3p								1
hsa-miR-3160-5p						1
hsa-miR-3161							2
hsa-miR-3162					1
hsa-miR-3162-5p						3
hsa-miR-3164					1
hsa-miR-3165			1		3		1
hsa-miR-3166			1
hsa-miR-3167			2	1
hsa-miR-3168						2
hsa-miR-3169		2
hsa-miR-3170						2
hsa-miR-3172						1
hsa-miR-3173							1
hsa-miR-3173-3p						5
hsa-miR-3175			1		3
hsa-miR-3179		3				2
hsa-miR-3183					3
hsa-miR-3184-5p			1
hsa-miR-3185						3	2
hsa-miR-3187-3p
hsa-miR-3187-5p			3
hsa-miR-3189-3p			2				2
hsa-miR-3189-5p				1
hsa-miR-3190-3p		1		1	2
hsa-miR-3190-5p					1
hsa-miR-3191-3p			2
hsa-miR-3194-3p		2
hsa-miR-3197		1
hsa-miR-3198			1
hsa-miR-3199		2				3
hsa-miR-3201					3
hsa-miR-3202		1		1	1	5
hsa-miR-323b-5p			2
hsa-miR-324-3p				3
hsa-miR-324-5p		1	2
hsa-miR-328-3p			2
hsa-miR-328-5p			1
hsa-miR-329-3p	1					5
hsa-miR-329-5p	1				2
hsa-miR-331-5p							1
hsa-miR-335-3p								1
hsa-miR-335-5p							2
hsa-miR-337-3p							1
hsa-miR-338-3p		1	1	1
hsa-miR-33a-5p							2
hsa-miR-33b-5p							2	1
hsa-miR-340								1
hsa-miR-342-5p			1	1
hsa-miR-346				1
hsa-miR-34a-5p			2		1			1
hsa-miR-34b-5p			2
hsa-miR-34c-5p			3		1			1
hsa-miR-3529-3p							2
hsa-miR-3529-5p			2
hsa-miR-3591-3p						2
hsa-miR-3606-3p						1
hsa-miR-3607-3p	1
hsa-miR-3607-5p						1
hsa-miR-3609						1
hsa-miR-3611		1
hsa-miR-3612			2
hsa-miR-3613-3p					1		1	1
hsa-miR-361-3p							2
hsa-miR-3614-3p			1		3
hsa-miR-3614-5p								1
hsa-miR-361-5p								1
hsa-miR-3616-3p			1
hsa-miR-3616-5p					1
hsa-miR-3619-3p			1
hsa-miR-3619-5p	1			3
hsa-miR-3622a-5p						2	1
hsa-miR-362-3p	1					5
hsa-miR-363-5p						1	1
hsa-miR-3646								1
hsa-miR-3649				1			1
hsa-miR-3652					1		2
hsa-miR-3653-5p		3
hsa-miR-3654						3
hsa-miR-365a-5p						2
hsa-miR-365b-5p						2
hsa-miR-3660		1
hsa-miR-3661						2
hsa-miR-3662								1
hsa-miR-3664-3p		1	2
hsa-miR-3665						4
hsa-miR-3667-3p				1	1
hsa-miR-3671							2
hsa-miR-3672		1				1		1
hsa-miR-3674					1
hsa-miR-3679-3p							3
hsa-miR-3679-5p							1
hsa-miR-3680-3p							1
hsa-miR-3682-3p					1
hsa-miR-3682-5p							2
hsa-miR-3686	1
hsa-miR-3689a-3p		1	1
hsa-miR-3689b-3p		1	1
hsa-miR-3689c		1	1
hsa-miR-3689d					1
hsa-miR-3691-3p		1
hsa-miR-3692-3p		1
hsa-miR-3692-5p	1
hsa-miR-369-3p							4
hsa-miR-370-3p						1
hsa-miR-3714								2
hsa-miR-371a-3p				2
hsa-miR-373-5p							1
hsa-miR-374a								1
hsa-miR-374b								1
hsa-miR-374c-5p							1
hsa-miR-376a-5p							1
hsa-miR-376a-3p	2							1
hsa-miR-376b-3p	2							1
hsa-miR-376b-5p					1
hsa-miR-376c-5p					2
hsa-miR-377-5p			2
hsa-miR-378a-5p			1
hsa-miR-378j				1			1
hsa-miR-379-5p			3
hsa-miR-380-5p			1
hsa-miR-381		1
hsa-miR-382-3p		1	1			1
hsa-miR-383-3p	1		1
hsa-miR-383-5p.1					3	2
hsa-miR-383-5p.2	1
hsa-miR-3908					1
hsa-miR-3910		1
hsa-miR-3911						1
hsa-miR-3913-5p		1				1
hsa-miR-3915					1	1
hsa-miR-3916	3	1				1	2
hsa-miR-3919						3
hsa-miR-3920						1
hsa-miR-3924								1
hsa-miR-3925-3p					1
hsa-miR-3927-3p			1
hsa-miR-3928-3p		1			1
hsa-miR-3934-3p			1			1
hsa-miR-3934-5p	3				1
hsa-miR-3935			1
hsa-miR-3936			1
hsa-miR-3938				1
hsa-miR-3940-3p					1
hsa-miR-3940-5p			1
hsa-miR-3941	1					3
hsa-miR-3975						2		1
hsa-miR-3977					1
hsa-miR-3978					1
hsa-miR-409-3p							1
hsa-miR-410-5p			1
hsa-miR-412-3p					2
hsa-miR-421	2
hsa-miR-423-5p			1			1
hsa-miR-424								1
hsa-miR-424-5p	2
hsa-miR-425								1
hsa-miR-4251						1
hsa-miR-4252					1
hsa-miR-4257		1			2	2	1
hsa-miR-4261	3	2			1
hsa-miR-4262			1
hsa-miR-4266							1
hsa-miR-4267						1
hsa-miR-4268		3			1
hsa-miR-4269			2			2
hsa-miR-4270			4
hsa-miR-4271	1					2
hsa-miR-4272					2		1	1
hsa-miR-4274			1
hsa-miR-4276								1
hsa-miR-4277	1	1
hsa-miR-4278					2
hsa-miR-4281							1
hsa-miR-4283				1
hsa-miR-4286							1
hsa-miR-4287							2
hsa-miR-4288				1				1
hsa-miR-4289			1
hsa-miR-429						2		1
hsa-miR-4290	2				1	1
hsa-miR-4293			3
hsa-miR-4297					3	1
hsa-miR-4298	1					1
hsa-miR-4299					2		3
hsa-miR-4306	1	1	3		2	5		2
hsa-miR-4309			1
hsa-miR-4312			1
hsa-miR-4314			1		1
hsa-miR-431-5p						1
hsa-miR-4316					1	1	1
hsa-miR-4317								2
hsa-miR-4318			2
hsa-miR-432					1
hsa-miR-4323							1
hsa-miR-432-3p		2					2
hsa-miR-432-5p		2
hsa-miR-4326	2
hsa-miR-4327		1
hsa-miR-4329						1
hsa-miR-433	1
hsa-miR-4330		1
hsa-miR-4417		1
hsa-miR-4420							1
hsa-miR-4423-3p						1	1
hsa-miR-4425		1
hsa-miR-4426					2	2
hsa-miR-4428						4	1
hsa-miR-4430					1		2
hsa-miR-4433a-3p						1	1	1
hsa-miR-4433a-5p					1
hsa-miR-4433b-3p			1
hsa-miR-4434			1			1
hsa-miR-4435							2
hsa-miR-4436a		1
hsa-miR-4437	1	1
hsa-miR-4438			1
hsa-miR-4440					3
hsa-miR-4441			2
hsa-miR-4443			2		2
hsa-miR-4445-5p							1
hsa-miR-4446-3p			1
hsa-miR-4446-5p					1		1
hsa-miR-4447			2	2
hsa-miR-4448					1
hsa-miR-4450			1		3
hsa-miR-4451			1		2
hsa-miR-4452								1
hsa-miR-4453		1
hsa-miR-4456					2
hsa-miR-4457			1	1
hsa-miR-4458			1				1
hsa-miR-4459						1
hsa-miR-4460	1
hsa-miR-4462			2
hsa-miR-4463	1
hsa-miR-4464	1			1	2
hsa-miR-4468			3
hsa-miR-4469	1		1				1
hsa-miR-4472			2	1
hsa-miR-4475						2
hsa-miR-4476		2				3	3
hsa-miR-4477b						1
hsa-miR-448						2
hsa-miR-4480	1					1
hsa-miR-4481			2		2
hsa-miR-4482-3p							2
hsa-miR-4483			1			1	1
hsa-miR-4487			2
hsa-miR-4488				1
hsa-miR-4491					1
hsa-miR-4492			2
hsa-miR-4493		3
hsa-miR-4496	3	1	1		1			1
hsa-miR-4498		1	1
hsa-miR-4499								2
hsa-miR-449a			2		1			1
hsa-miR-449b-3p							1
hsa-miR-449b-5p			2		1			1
hsa-miR-449c-5p			2
hsa-miR-4500			1				2	1
hsa-miR-4502					2
hsa-miR-4505			1		1	1	1
hsa-miR-4507			1
hsa-miR-450a-1-3p						1
hsa-miR-450a-2-3p			1
hsa-miR-450b-3p	3	1				2
hsa-miR-4510	1
hsa-miR-4512					1
hsa-miR-4513								1
hsa-miR-4514		2		1
hsa-miR-4515		2				1
hsa-miR-4516			1					2
hsa-miR-4517						2
hsa-miR-4518			3			1
hsa-miR-4519		1
hsa-miR-451b								2
hsa-miR-4520-2-3p		1
hsa-miR-452-3p						1
hsa-miR-4524a-3p	1				1	4		1
hsa-miR-4524b-3p			1			2		1
hsa-miR-4526		1
hsa-miR-4527	2			1
hsa-miR-4530		1	1	3
hsa-miR-4531			2		1	1
hsa-miR-4533				1	2		2
hsa-miR-4534		3
hsa-miR-4535			3		1
hsa-miR-4536-5p			2
hsa-miR-4538		1
hsa-miR-455-5p			1			3
hsa-miR-4633-3p				1
hsa-miR-4638-3p						1
hsa-miR-4639-3p						1
hsa-miR-4639-5p						1
hsa-miR-4640-5p					2
hsa-miR-4641		1			1
hsa-miR-4642			1
hsa-miR-4643			1			1
hsa-miR-4644			3		1	4		1
hsa-miR-4645-5p	1	1
hsa-miR-4646-3p					1
hsa-miR-4646-5p						1
hsa-miR-4647					2	1
hsa-miR-4650-3p			1
hsa-miR-4650-5p								1
hsa-miR-4651			2	2	1
hsa-miR-4652-3p	1					1		1
hsa-miR-4652-5p		1	1
hsa-miR-4655-3p	2
hsa-miR-4657					1
hsa-miR-4658			1
hsa-miR-4659a-3p			1					1
hsa-miR-4659a-5p			1			1
hsa-miR-4659b-3p			1					1
hsa-miR-4659b-5p			1			1
hsa-miR-466			2
hsa-miR-4662b					2	1
hsa-miR-4663		1
hsa-miR-4664-5p			1	1
hsa-miR-4666a-3p						1
hsa-miR-4667-3p			1
hsa-miR-4667-5p			1		2
hsa-miR-4668-3p								1
hsa-miR-4668-5p					1	1
hsa-miR-4671-5p			2
hsa-miR-4672			1
hsa-miR-4673	1	2
hsa-miR-4674	1	1
hsa-miR-4676-5p			1	1
hsa-miR-4677-3p		1	1
hsa-miR-4677-5p					3	2
hsa-miR-4678							2
hsa-miR-4679		1	1
hsa-miR-4680-3p								1
hsa-miR-4683		1			1	1
hsa-miR-4685-3p							1
hsa-miR-4685-5p					2
hsa-miR-4687-3p			1
hsa-miR-4689						3	2
hsa-miR-4690-3p							1
hsa-miR-4690-5p				1
hsa-miR-4691-5p	1			1
hsa-miR-4692		1		1
hsa-miR-4693-3p					3
hsa-miR-4695-3p			1
hsa-miR-4695-5p			1			5
hsa-miR-4696							1
hsa-miR-4697-3p							1	1
hsa-miR-4697-5p				1
hsa-miR-4698						1	2
hsa-miR-4699-3p					1
hsa-miR-4700-3p	1					1
hsa-miR-4700-5p			2		3
hsa-miR-4701-3p							1
hsa-miR-4701-5p							1
hsa-miR-4704-3p			1
hsa-miR-4705			1
hsa-miR-4708-3p		1
hsa-miR-4708-5p			2		3	1
hsa-miR-4709-5p	1
hsa-miR-4710			1		3	2		1
hsa-miR-4713-3p	1					2
hsa-miR-4714-3p
hsa-miR-4715-3p							1
hsa-miR-4716-3p					2
hsa-miR-4717-5p		1
hsa-miR-4718			1				1
hsa-miR-4720-5p	1				1	1
hsa-miR-4721			1
hsa-miR-4722-3p			1		1
hsa-miR-4722-5p					1
hsa-miR-4723-3p					2
hsa-miR-4723-5p					1
hsa-miR-4724-5p					1	1
hsa-miR-4725-3p	1					1
hsa-miR-4726-3p						1		1
hsa-miR-4726-5p					3
hsa-miR-4727-3p	1
hsa-miR-4728-3p		1
hsa-miR-4728-5p			2
hsa-miR-4729								1
hsa-miR-4731-3p						1
hsa-miR-4731-5p			1
hsa-miR-4733-3p	1
hsa-miR-4735-3p		2
hsa-miR-4735-5p				1
hsa-miR-4736					1	2		1
hsa-miR-4738-3p					1
hsa-miR-4739			1
hsa-miR-4740-3p	1
hsa-miR-4740-5p		2
hsa-miR-4743-3p	1					2		1
hsa-miR-4744					1
hsa-miR-4745-5p			1		1
hsa-miR-4747-5p		1				1
hsa-miR-4748	1			1	2
hsa-miR-4749-3p			2
hsa-miR-4750-5p				1
hsa-miR-4752				1	1
hsa-miR-4755-3p			2
hsa-miR-4755-5p					1	1
hsa-miR-4756-3p					1	1
hsa-miR-4756-5p			2
hsa-miR-4758-3p				2			2
hsa-miR-4758-5p			1
hsa-miR-4760-3p							1
hsa-miR-4761-3p					1
hsa-miR-4762-3p								1
hsa-miR-4763-3p				1	1	3
hsa-miR-4764-5p					1
hsa-miR-4765			2
hsa-miR-4768-3p					1	1
hsa-miR-4768-5p								1
hsa-miR-4769-3p			1
hsa-miR-4770					1			1
hsa-miR-4772-3p	1
hsa-miR-4772-5p	1							1
hsa-miR-4776-3p							1
hsa-miR-4776-5p			1
hsa-miR-4777-5p						1
hsa-miR-4778-3p					1
hsa-miR-4778-5p		2
hsa-miR-4781-3p							2	1
hsa-miR-4784			1			5	2
hsa-miR-4786-5p								1
hsa-miR-4789-3p			1
hsa-miR-4791					3
hsa-miR-4792					1
hsa-miR-4793-5p							1
hsa-miR-4795-5p					2
hsa-miR-4797-5p							1
hsa-miR-4799-3p	1	2			1	1
hsa-miR-4800-5p			2
hsa-miR-4802-3p			1
hsa-miR-483-5p			1
hsa-miR-484	1	1	2
hsa-miR-485-5p						4
hsa-miR-486-5p								4
hsa-miR-487a-3p						1
hsa-miR-490-3p					1
hsa-miR-490-5p					2	1
hsa-miR-491-3p							1
hsa-miR-491-5p	3		2		2
hsa-miR-492			1
hsa-miR-493						1
hsa-miR-493-3p					1
hsa-miR-494								1
hsa-miR-494-5p			1
hsa-miR-495								1
hsa-miR-497-5p	2							1
hsa-miR-498								1
hsa-miR-4999-5p							1
hsa-miR-5000-3p		1
hsa-miR-5001-3p			1			1
hsa-miR-5001-5p		1	3
hsa-miR-5002-5p			1				1
hsa-miR-5003-5p						1	1
hsa-miR-5004-3p							2
hsa-miR-5006-3p					1	1
hsa-miR-5006-5p			1
hsa-miR-5007-5p						1
hsa-miR-5009-3p					1
hsa-miR-500a-5p							1
hsa-miR-500b-3p					1
hsa-miR-5011-5p								1
hsa-miR-501-3p			2
hsa-miR-502-3p			2
hsa-miR-503-3p					1
hsa-miR-504-3p			1					2
hsa-miR-505-5p		2			1
hsa-miR-506-3p								1
hsa-miR-508-3p							1
hsa-miR-5087						1
hsa-miR-5088-3p						1
hsa-miR-5088-5p					1
hsa-miR-5089-5p						1		1
hsa-miR-5093							1
hsa-miR-5094			1
hsa-miR-5095								2
hsa-miR-510-5p					3
hsa-miR-511				1
hsa-miR-512-5p					1
hsa-miR-513a-3p						2
hsa-miR-513a-5p							3
hsa-miR-513b-3p								1
hsa-miR-513c-3p						1
hsa-miR-513c-5p			1
hsa-miR-514b-5p			1
hsa-miR-515-5p								2
hsa-miR-516a-5p	2
hsa-miR-517-5p	1
hsa-miR-5187-5p							1
hsa-miR-5189-5p			2
hsa-miR-518a-5p							1
hsa-miR-518d-5p						2
hsa-miR-518e-5p						2
hsa-miR-518f-5p						2
hsa-miR-5192			1		1	1	1
hsa-miR-5194			1		1	1
hsa-miR-5196-3p							1
hsa-miR-5196-5p		1				2
hsa-miR-5197-5p							1
hsa-miR-519a-5p						2
hsa-miR-519b-5p						2
hsa-miR-519c-5p						2
hsa-miR-519d-5p								1
hsa-miR-519e-5p								2
hsa-miR-520c-5p						2
hsa-miR-520g-3p						3
hsa-miR-520g-5p						1
hsa-miR-520h						3
hsa-miR-522-5p						2
hsa-miR-523-5p						2
hsa-miR-526a						2
hsa-miR-526b-5p					2
hsa-miR-527							1
hsa-miR-532-3p					3
hsa-miR-539								1
hsa-miR-539-5p						3
hsa-miR-541-3p					1		1
hsa-miR-542-3p						4		2
hsa-miR-543								1
hsa-miR-544a						1
hsa-miR-548a-3p					2	1
hsa-miR-548ah-5p						1
hsa-miR-548aj-5p					1		2
hsa-miR-548an		1
hsa-miR-548ar-3p					1	1
hsa-miR-548as-3p	1
hsa-miR-548at-5p						1
hsa-miR-548au-3p			1		1
hsa-miR-548aw							2
hsa-miR-548az-3p					1	1
hsa-miR-548c-3p								1
hsa-miR-548e-3p					3	1
hsa-miR-548f-3p					1	1
hsa-miR-548f-5p					2		2
hsa-miR-548g-5p					2		2
hsa-miR-548p							1
hsa-miR-548q					1
hsa-miR-548s							1
hsa-miR-548x-5p					1		2
hsa-miR-550b-2-5p			1
hsa-miR-551a						1
hsa-miR-551b-3p						1
hsa-miR-552-3p							1
hsa-miR-556-5p		1
hsa-miR-5571-3p					2
hsa-miR-5579-5p			1
hsa-miR-558								1
hsa-miR-5580-3p						1
hsa-miR-5580-5p			1
hsa-miR-5581-5p					3	1
hsa-miR-5582-3p					1	2
hsa-miR-5582-5p			1			1	1
hsa-miR-5583-3p						1
hsa-miR-5586-5p				2
hsa-miR-5587-5p						1	1	1
hsa-miR-5588-5p	1				1	1
hsa-miR-5589-5p						1
hsa-miR-5590-5p					1
hsa-miR-5591-3p		1
hsa-miR-561							1
hsa-miR-561-3p						1
hsa-miR-563			1
hsa-miR-5680				1
hsa-miR-5681a			2
hsa-miR-5681b	1						2
hsa-miR-5683			1
hsa-miR-5685							1
hsa-miR-5690						1
hsa-miR-5692a							3
hsa-miR-5692b						1
hsa-miR-5692c						1
hsa-miR-5693					1		1
hsa-miR-5695				1
hsa-miR-5696							1
hsa-miR-5698					1
hsa-miR-5699-5p			2	1
hsa-miR-5700						1
hsa-miR-5702					1		1
hsa-miR-5703			1			1
hsa-miR-570-3p	1				3	2
hsa-miR-571						3
hsa-miR-573					2
hsa-miR-574-5p			1		2	2
hsa-miR-575			2	1
hsa-miR-576-3p						1
hsa-miR-577					2
hsa-miR-5787			1		1	1	1
hsa-miR-579-3p							2
hsa-miR-580-3p						3
hsa-miR-580-5p					1
hsa-miR-581		1
hsa-miR-582-5p					1			2
hsa-miR-583			1
hsa-miR-584							1
hsa-miR-586			1			1
hsa-miR-587					1
hsa-miR-588							1
hsa-miR-589-3p			3
hsa-miR-589-5p						1
hsa-miR-590-3p							1
hsa-miR-592			1
hsa-miR-593-5p						2
hsa-miR-596			1
hsa-miR-598			1
hsa-miR-598-5p					1
hsa-miR-599							1
hsa-miR-601								1
hsa-miR-603	1		2	1		3
hsa-miR-605-3p		2
hsa-miR-605-5p					3
hsa-miR-606						1
hsa-miR-607							3	1
hsa-miR-6071	2					1
hsa-miR-6077					3
hsa-miR-608			3	2	2
hsa-miR-6081			1			1
hsa-miR-6083						1	2
hsa-miR-6085				1
hsa-miR-6086			1
hsa-miR-6088					1			1
hsa-miR-612			4
hsa-miR-6124		1
hsa-miR-6126		4
hsa-miR-6127		1
hsa-miR-613					3
hsa-miR-6130	1
hsa-miR-6132	1				2
hsa-miR-6134	2					1	1
hsa-miR-615-3p				1
hsa-miR-615-5p			2
hsa-miR-616-5p							1
hsa-miR-619-5p	1							1
hsa-miR-620			1		3	3
hsa-miR-622					1
hsa-miR-623						1
hsa-miR-624					1
hsa-miR-624-3p				2
hsa-miR-624-5p			1
hsa-miR-625-5p						2
hsa-miR-626			1
hsa-miR-627-3p						1
hsa-miR-627-5p			1
hsa-miR-628-5p	1
hsa-miR-629							1
hsa-miR-629-5p		2	2
hsa-miR-631						1
hsa-miR-632				1
hsa-miR-634	1			1
hsa-miR-636						2
hsa-miR-637			1		1
hsa-miR-638	1					1
hsa-miR-642a-3p			2
hsa-miR-642a-5p					2
hsa-miR-642b-3p			1
hsa-miR-645			1
hsa-miR-647							1
hsa-miR-648			1
hsa-miR-649					3
hsa-miR-6499-3p		2
hsa-miR-6499-5p				1
hsa-miR-650			3
hsa-miR-6500-3p				1				1
hsa-miR-6500-5p				1
hsa-miR-6503-5p	1			1
hsa-miR-6505-5p						2
hsa-miR-6506-3p							1
hsa-miR-6506-5p	1
hsa-miR-6507-3p			1
hsa-miR-6508-5p				1
hsa-miR-6509-5p			1		1
hsa-miR-6510-5p	1		1			2
hsa-miR-6511a-5p		1
hsa-miR-6511b-5p			1	1
hsa-miR-6513-3p								1
hsa-miR-6513-5p						1		1
hsa-miR-651-3p		1				1
hsa-miR-6514-5p		1
hsa-miR-6515-3p		1			2	2
hsa-miR-6515-5p			2		2
hsa-miR-651-5p		1
hsa-miR-6516-3p						1	1
hsa-miR-6516-5p				1
hsa-miR-653-3p							2
hsa-miR-654-5p							1
hsa-miR-655-3p							3
hsa-miR-657				1		1
hsa-miR-659-3p							2
hsa-miR-659-5p			1	1
hsa-miR-660-3p								1
hsa-miR-661			1
hsa-miR-663a				2
hsa-miR-663b			2
hsa-miR-664b-3p							2
hsa-miR-665							2
hsa-miR-668-3p			1
hsa-miR-670		1
hsa-miR-6715b-3p						1
hsa-miR-6715b-5p			1			1
hsa-miR-6716-5p		1			1
hsa-miR-6719-3p		1
hsa-miR-6721-5p			1	1
hsa-miR-6722-3p			2	1		2
hsa-miR-6724-5p			1
hsa-miR-6727-3p			1		1
hsa-miR-6728-5p						1
hsa-miR-6730-3p	1
hsa-miR-6730-5p			1
hsa-miR-6731-5p		1	1		1	1	1
hsa-miR-6732-5p					1
hsa-miR-6733-3p		1
hsa-miR-6733-5p		1			1	1
hsa-miR-6734-3p						1
hsa-miR-6734-5p			1
hsa-miR-6735-3p							1
hsa-miR-6736-3p						1
hsa-miR-6736-5p							1
hsa-miR-6737-5p			1
hsa-miR-6738-3p						1
hsa-miR-6738-5p			1		2	1
hsa-miR-6739-5p		1			1	1
hsa-miR-6740-5p							1
hsa-miR-6741-5p							1
hsa-miR-6742-5p			2			1
hsa-miR-6744-5p					1
hsa-miR-6745						1	1
hsa-miR-6747-3p					1
hsa-miR-6747-5p			1
hsa-miR-6749-3p	2			1				1
hsa-miR-675*							1
hsa-miR-6751-3p					2
hsa-miR-6752-3p			2			1
hsa-miR-6753-3p	2		1
hsa-miR-675-3p			3
hsa-miR-6754-3p					2
hsa-miR-6754-5p			3
hsa-miR-6755-3p			1
hsa-miR-6755-5p					1	1
hsa-miR-6756-5p			3	1	1	1	2
hsa-miR-6758-3p		1					1
hsa-miR-6758-5p					1	2
hsa-miR-6760-3p			1
hsa-miR-6760-5p			2
hsa-miR-6761-3p				1
hsa-miR-6762-3p		1
hsa-miR-6762-5p			1	1
hsa-miR-6763-5p			1		1
hsa-miR-676-3p					1
hsa-miR-6764-3p					1
hsa-miR-6764-5p			1
hsa-miR-676-5p						1
hsa-miR-6766-5p			2	1	1	1	3
hsa-miR-6768-5p			1			3	2
hsa-miR-6769a-3p				1
hsa-miR-6769b-3p					1
hsa-miR-6770-5p					3
hsa-miR-6771-3p	1
hsa-miR-6772-3p					2
hsa-miR-6773-3p			1			1
hsa-miR-6773-5p			1
hsa-miR-6775-3p			1
hsa-miR-6776-5p						1
hsa-miR-6778-3p							1	1
hsa-miR-6778-5p			2			2	1
hsa-miR-6779-5p		1	1
hsa-miR-6780a-3p					1
hsa-miR-6780a-5p		1	1
hsa-miR-6780b-5p	1					1
hsa-miR-6782-3p							1
hsa-miR-6782-5p			1	1	1
hsa-miR-6783-5p		2				2
hsa-miR-6785-5p			2
hsa-miR-6787-5p				2
hsa-miR-6788-5p		1	2			1	1	2
hsa-miR-6790-5p			1
hsa-miR-6791-3p							3
hsa-miR-6792-3p	1			1
hsa-miR-6792-5p						1
hsa-miR-6794-3p						1
hsa-miR-6794-5p					2
hsa-miR-6795-5p			1
hsa-miR-6796-5p			1
hsa-miR-6797-5p					1
hsa-miR-6798-5p			1
hsa-miR-6799-5p			2		1
hsa-miR-6799-5p			1
hsa-miR-6800-5p			1		1
hsa-miR-6801-3p			1			1
hsa-miR-6801-5p							1	2
hsa-miR-6802-3p					1
hsa-miR-6802-5p			1		1
hsa-miR-6803-3p	1
hsa-miR-6804-5p		2
hsa-miR-6805-5p					1
hsa-miR-6806-5p			1			1
hsa-miR-6807-5p					1
hsa-miR-6808-3p					1
hsa-miR-6808-5p				1
hsa-miR-6809-5p		2					1
hsa-miR-6810-3p			1			1
hsa-miR-6810-5p			1
hsa-miR-6811-5p			1	1
hsa-miR-6812-5p			1
hsa-miR-6813-5p				1
hsa-miR-6814-5p			1
hsa-miR-6817-3p			1					1
hsa-miR-6817-5p			1
hsa-miR-6818-5p					1
hsa-miR-6819-5p			1
hsa-miR-6820-3p					1
hsa-miR-6823-5p					1	1
hsa-miR-6824-3p					1
hsa-miR-6825-5p			2		3
hsa-miR-6828-3p	1					2
hsa-miR-6829-3p							3
hsa-miR-6830-5p						3
hsa-miR-6831-5p			1
hsa-miR-6832-3p							1
hsa-miR-6832-5p		2			1			1
hsa-miR-6833-3p								1
hsa-miR-6833-5p				1	1
hsa-miR-6834-5p		1
hsa-miR-6836-3p							2
hsa-miR-6836-5p					1
hsa-miR-6837-3p					1
hsa-miR-6837-5p					2
hsa-miR-6838-5p	1
hsa-miR-6839-3p			3
hsa-miR-6839-5p				1			1
hsa-miR-6842-3p					1		3
hsa-miR-6843-3p	1	2
hsa-miR-6844								1
hsa-miR-6845-3p							1
hsa-miR-6845-5p			1	1
hsa-miR-6846-3p					1
hsa-miR-6846-5p				1
hsa-miR-6847-5p						1	3	1
hsa-miR-6848-3p	1	2
hsa-miR-6848-5p				1
hsa-miR-6851-3p		1	2
hsa-miR-6851-5p					1
hsa-miR-6853-3p							2
hsa-miR-6853-5p				1
hsa-miR-6855-3p								1
hsa-miR-6855-5p						1
hsa-miR-6856-3p							2
hsa-miR-6856-5p					1	1
hsa-miR-6857-5p			1		2
hsa-miR-6858-3p				1
hsa-miR-6858-5p						3	2
hsa-miR-6859-3p					1
hsa-miR-6859-5p	3	1				1	1
hsa-miR-6860			3
hsa-miR-6861-3p			1
hsa-miR-6861-5p						1
hsa-miR-6864-3p		1				1
hsa-miR-6864-5p		1
hsa-miR-6865-3p	3
hsa-miR-6866-5p	1					1
hsa-miR-6867-3p							2
hsa-miR-6867-5p		1	1
hsa-miR-6868-5p	2		1		2	1
hsa-miR-6870-5p					1
hsa-miR-6871-3p	1
hsa-miR-6871-5p						1
hsa-miR-6873-3p			1					1
hsa-miR-6874-3p	1
hsa-miR-6874-5p		1		1
hsa-miR-6875-3p			2					1
hsa-miR-6875-5p	1	1
hsa-miR-6876-3p			1
hsa-miR-6876-5p		2				3	3
hsa-miR-6878-3p							1
hsa-miR-6878-5p		1	1			1	1	1
hsa-miR-6880-3p	1
hsa-miR-6880-5p			1		2		1
hsa-miR-6881-3p					1			1
hsa-miR-6883-5p			2
hsa-miR-6884-5p						2
hsa-miR-6885-5p			1
hsa-miR-6886-3p		3	1			1
hsa-miR-6887-3p			1
hsa-miR-6887-5p			1
hsa-miR-6888-3p						2
hsa-miR-6888-5p		1			1
hsa-miR-6890-3p							2
hsa-miR-6890-5p			1
hsa-miR-6891-5p						5
hsa-miR-6892-3p					2
hsa-miR-6892-5p						2
hsa-miR-6893-3p						1
hsa-miR-6893-5p				1
hsa-miR-6894-5p							1
hsa-miR-6895-3p							1
hsa-miR-6895-5p					2
hsa-miR-708*							1
hsa-miR-7106-3p					1
hsa-miR-7106-5p			1
hsa-miR-7107-3p	2		1
hsa-miR-7109-5p			1
hsa-miR-711					1
hsa-miR-7110-3p			2					1
hsa-miR-7111-3p					1			1
hsa-miR-7111-5p					1
hsa-miR-7113-3p							1
hsa-miR-7113-5p					2
hsa-miR-7-1-3p						2
hsa-miR-7150					2	1
hsa-miR-7150						1
hsa-miR-7151-5p						1
hsa-miR-7153-5p			2			3
hsa-miR-7154-5p			1					1
hsa-miR-7155-5p			1		1
hsa-miR-7156-3p		1
hsa-miR-7158-3p			1
hsa-miR-7159-3p	1
hsa-miR-7160-3p			1		1
hsa-miR-7160-5p		2
hsa-miR-7161-5p								1
hsa-miR-7162-3p		1
hsa-miR-7-2-3p			1			1
hsa-miR-744-3p							2
hsa-miR-744-5p				1
hsa-miR-7515		1				1
hsa-miR-759		2
hsa-miR-7-5p					1
hsa-miR-760		3				2
hsa-miR-761	1			3	1
hsa-miR-762			2				1
hsa-miR-764	1				3	4
hsa-miR-7641			2
hsa-miR-765		1	1				1
hsa-miR-766-3p					1
hsa-miR-766-5p						1
hsa-miR-767-3p						1
hsa-miR-767-5p							2
hsa-miR-769-3p	3		1			2
hsa-miR-769-5p								1
hsa-miR-7704	1		1
hsa-miR-7843-3p					1		1
hsa-miR-7845-5p						6
hsa-miR-7847-3p				1	1	1	1
hsa-miR-7849-3p			1			1
hsa-miR-7850-5p		1			1
hsa-miR-7854-3p						1	1
hsa-miR-7855-5p					1
hsa-miR-7973					1
hsa-miR-7974			1
hsa-miR-7977			1
hsa-miR-7978					1
hsa-miR-802			1
hsa-miR-8052		1				1
hsa-miR-8055						1
hsa-miR-8060			1
hsa-miR-8063						1	1
hsa-miR-8064			1
hsa-miR-8067				1
hsa-miR-8069						2
hsa-miR-8071			3		1		1
hsa-miR-8073			1
hsa-miR-8077		1
hsa-miR-8078					3
hsa-miR-8079						2
hsa-miR-8081							1
hsa-miR-8082		1
hsa-miR-8084							1
hsa-miR-8085		1	1		1	1	1
hsa-miR-8087								1
hsa-miR-8089			1		2
hsa-miR-8485	1		1			3
hsa-miR-873-3p	1	1
hsa-miR-873-5p.1	1		1			1
hsa-miR-873-5p.2					1
hsa-miR-874-5p			2
hsa-miR-875-3p							2
hsa-miR-876-5p			3	1
hsa-miR-877					1		1
hsa-miR-877-3p								1
hsa-miR-877-5p	4					2
hsa-miR-885-3p			1
hsa-miR-887-5p		1	1			1		1
hsa-miR-889-3p								1
hsa-miR-889-5p					1
hsa-miR-891b	1	1
hsa-miR-892c-5p						1
hsa-miR-9						1	1
hsa-miR-920		1
hsa-miR-924			1			2
hsa-miR-92a-1-5p		3	1
hsa-miR-92a-2-5p			3	1	2	2
hsa-miR-93-3p	1
hsa-miR-935			1					1
hsa-miR-936			1
hsa-miR-938		1			1	1
hsa-miR-939-5p		1	1		1
hsa-miR-940				1				1
hsa-miR-941	3
hsa-miR-942-3p			1
hsa-miR-943					2
hsa-miR-9-5p								2
hsa-miR-98								1
hsa-miR-98-5p			1				3
